# Supplementary material for: catena-Poly[[[cis-aqua­dibromido­cobalt(II)]-μ-(pyrazine-2-carb­oxy­lic acid)-κ3 N 1,O:N 4] monohydrate]
Source: Acta Crystallogr Sect E Struct Rep Online. 2011 Nov 23;67(Pt 12):m1798–9. doi: 10.1107/S1600536811048628 (PMC3238706; doi:10.1107/S1600536811048628)
Supplement: Supplementary file 1 [file e-67-m1798-sup1.cif]

##############################################################################
#                                                                            #
# This CIF contains the data in a paper accepted for publication in          #
# Acta Crystallographica Section E. It conforms to the requirements of       #
# Notes for Authors for Acta Crystallographica Section E, and has been       #
# peer reviewed under the auspices of the IUCr Commission on Journals.       #
#                                                                            #
# Full details of the Crystallographic Information File format               #
# are given in the paper "The Crystallographic Information File (CIF):       #
# a New Standard Archive File for Crystallography" by S. R. Hall, F. H.      #
# Allen and I. D. Brown [Acta Cryst. (1991), A47, 655-685].                  #
#                                                                            #
# The current version of the core CIF dictionary is obtainable from          #
# ftp://ftp.iucr.org/pub/cif_core.dic.                                       #
#                                                                            #
# Software is freely available for graphical display of the structure(s)     #
# in this CIF. For information consult the CIF software page                 #
# http://www.iucr.org/resources/cif/software.                                #
#                                                                            #
# This file may be used for bona fide research purposes within the           #
# scientific community so long as proper attribution is given to the journal # 
# article from which it was obtained.                                        #
#                                                                            #
##############################################################################
data_global
_audit_creation_method     'SHELL-97'
_journal_data_validation_number     ?
_journal_date_recd_electronic     2011-11-11
_journal_date_accepted     2011-11-15
_journal_name_full     'Acta Crystallographica, Section E'
_journal_year     2011
_journal_volume     67
_journal_issue     12
_journal_page_first     m1798
_journal_page_last     m1799
_journal_paper_category     QM
_journal_coeditor_code     BX2383
_publ_contact_author_name
;
 Dr. Lever, A. B. P.
;
_publ_contact_author_address
;
 Department of Chemistry
 York University
 Toronto
 Ontario
 Canada M3J 1P3
;
_publ_contact_author_email     'blever@yorku.ca'
_publ_contact_author_fax     '416 736 5936'
_publ_contact_author_phone     '416 736 5246'
_publ_section_title
;\
<i>catena</i>-Poly[[[<i>cis</i>-aquadibromidocobalt(II)]-\m-(pyrazine-2-\
carboxylic acid)-\k^3^<i>N</i>^1^,<i>O</i>:<i>N</i>^4^] monohydrate]
;
loop_
    _publ_author_name
    _publ_author_address
    'Dares, Christopher'
;
Department of Chemistry
York University
Toronto, Ontario, Canada M3J 1P3
;
    'Fournier, Rene'
;
Department of Chemistry
York University
Toronto, Ontario, Canada M3J 1P3
;
    'Lever, A. B. P.'
;
Department of Chemistry
York University
Toronto, Ontario, Canada M3J 1P3
;
data_I
_chemical_name_systematic
;
<i>catena</i>-Poly[[[<i>cis</i>-aquadibromidocobalt(II)]-\m-
(pyrazine-2-carboxylic acid)-\k^3^<i>N</i>^1^,<i>O</i>:<i>N</i>^4^]
monohydrate]
;
_chemical_formula_moiety     'C5 H6 Br2 Co1 N2 O3, H2 O'
_chemical_formula_sum     'C5 H8 Br2 Co N2 O4'
_chemical_formula_iupac     '[Co Br2 (C5 H4 N2 O2) (H2 O)], H2 O'
_chemical_formula_weight     378.88
_symmetry_cell_setting     monoclinic
_symmetry_space_group_name_H-M     'P 21/c'
_symmetry_space_group_name_Hall     '-P 2ybc'
loop_
    _symmetry_equiv_pos_as_xyz
    'x, y, z'
    '-x, y+1/2, -z+1/2'
    '-x, -y, -z'
    'x, -y-1/2, z-1/2'
_cell_length_a     6.9367(3)
_cell_length_b     13.9983(3)
_cell_length_c     11.1446(5)
_cell_angle_alpha     90
_cell_angle_beta     106.043(2)
_cell_angle_gamma     90
_cell_volume     1040.02(7)
_cell_formula_units_Z     4
_cell_measurement_reflns_used     3286
_cell_measurement_theta_min     2.55
_cell_measurement_theta_max     27.48
_cell_measurement_temperature     150.0(10)
_exptl_crystal_description     prism
_exptl_crystal_colour     pink
_exptl_crystal_size_max     0.18
_exptl_crystal_size_mid     0.16
_exptl_crystal_size_min     0.06
_exptl_crystal_density_diffrn     2.42
_exptl_crystal_density_method     'not measured'
_exptl_crystal_F_000     724
_exptl_absorpt_coefficient_mu     9.324
_exptl_absorpt_correction_type     multi-scan
_exptl_absorpt_process_details
;
(SORTAV; Blessing, 1995)
;
_exptl_absorpt_correction_T_min     0.399
_exptl_absorpt_correction_T_max     0.962
_exptl_special_details
;
multi-scan from symmetry-related measurements Sortav (Blessing 1995)
;
_diffrn_ambient_temperature     150.0(10)
_diffrn_radiation_type     MoK\a
_diffrn_radiation_wavelength     0.71073
_diffrn_radiation_source     'fine-focus sealed tube'
_diffrn_radiation_monochromator     graphite
_diffrn_measurement_device_type     'Bruker--Nonius KappaCCD'
_diffrn_measurement_method     '\f scans and \w scans with \k offsets'
_diffrn_reflns_number     7275
_diffrn_reflns_av_R_equivalents     0.0547
_diffrn_reflns_theta_min     2.91
_diffrn_reflns_theta_max     27.51
_diffrn_reflns_theta_full     27.51
_diffrn_measured_fraction_theta_max     0.993
_diffrn_measured_fraction_theta_full     0.993
_diffrn_reflns_limit_h_min     -8
_diffrn_reflns_limit_h_max     8
_diffrn_reflns_limit_k_min     -17
_diffrn_reflns_limit_k_max     18
_diffrn_reflns_limit_l_min     -14
_diffrn_reflns_limit_l_max     14
_refine_special_details
;
Refinement of <i>F</i>^2^ against ALL reflections. The weighted <i>R</i>-factor
<i>wR</i> and goodness of fit <i>S</i> are based on <i>F</i>^2^, conventional
<i>R</i>-factors <i>R</i> are based on <i>F</i>, with <i>F</i> set to zero for
negative <i>F</i>^2^. The threshold expression of <i>F</i>^2^ >
2\s(<i>F</i>^2^) is used only for calculating <i>R</i>-factors(gt) <i>etc</i>.
and is not relevant to the choice of reflections for refinement.
<i>R</i>-factors based on <i>F</i>^2^ are statistically about twice as large
as those based on <i>F</i>, and <i>R</i>- factors based on ALL data will be
even larger.
;
_reflns_number_total     2375
_reflns_number_gt     2013
_reflns_threshold_expression     >2\s(I)
_refine_ls_structure_factor_coef     Fsqd
_refine_ls_matrix_type     full
_refine_ls_R_factor_all     0.0461
_refine_ls_R_factor_gt     0.0363
_refine_ls_wR_factor_gt     0.0839
_refine_ls_wR_factor_ref     0.0882
_refine_ls_goodness_of_fit_ref     1.044
_refine_ls_restrained_S_all     1.044
_refine_ls_number_reflns     2375
_refine_ls_number_parameters     147
_refine_ls_number_restraints     1
_refine_ls_hydrogen_treatment     mixed
_refine_ls_weighting_scheme     calc
_refine_ls_weighting_details
         'calc w=1/[\s^2^(Fo^2^)+(0.0510P)^2^+0.0000P] where P=(Fo^2^+2Fc^2^)/3'
_atom_sites_solution_hydrogens     geom
_atom_sites_solution_primary     direct
_atom_sites_solution_secondary     difmap
_refine_ls_shift/su_max     0.000
_refine_ls_shift/su_mean     0.000
_refine_diff_density_max     0.767
_refine_diff_density_min     -1.253
_refine_ls_extinction_method     none
loop_
    _atom_type_symbol
    _atom_type_description
    _atom_type_scat_dispersion_real
    _atom_type_scat_dispersion_imag
    _atom_type_scat_source
    C C 0.0033 0.0016 'International Tables Vol C Tables 4.2.6.8 and 6.1.1.4'
    H H 0 0 'International Tables Vol C Tables 4.2.6.8 and 6.1.1.4'
    Br Br -0.2901 2.4595 'International Tables Vol C Tables 4.2.6.8 and 6.1.1.4'
    Co Co 0.3494 0.9721 'International Tables Vol C Tables 4.2.6.8 and 6.1.1.4'
    N N 0.0061 0.0033 'International Tables Vol C Tables 4.2.6.8 and 6.1.1.4'
    O O 0.0106 0.006 'International Tables Vol C Tables 4.2.6.8 and 6.1.1.4'
_computing_data_collection     'COLLECT (Nonius, 2002)'
_computing_cell_refinement     'DENZO-SMN (Otwinowski & Minor, 1997)'
_computing_data_reduction     'DENZO-SMN (Otwinowski & Minor, 1997)'
_computing_structure_solution     'SHELXS97 (Sheldrick, 2008)'
_computing_structure_refinement     'SHELXL97 (Sheldrick, 2008)'
_computing_molecular_graphics     'ORTEP-3 for Windows (Farrugia, 1997)'
_computing_publication_material     'WinGX (Farrugia, 1999)'
loop_
    _atom_site_type_symbol
    _atom_site_label
    _atom_site_fract_x
    _atom_site_fract_y
    _atom_site_fract_z
    _atom_site_U_iso_or_equiv
    _atom_site_adp_type
    _atom_site_calc_flag
    _atom_site_refinement_flags
    _atom_site_occupancy
    _atom_site_symmetry_multiplicity
    _atom_site_disorder_assembly
    _atom_site_disorder_group
    Co Co1 0.43042(7) 0.60139(3) 0.71677(4) 0.01247(14) Uani d . 1 1 . .
    Br Br1 0.21778(6) 0.59962(2) 0.49002(3) 0.01792(13) Uani d . 1 1 . .
    Br Br2 0.14725(6) 0.61738(3) 0.82087(3) 0.02000(13) Uani d . 1 1 . .
    O O1 0.6859(4) 0.5836(2) 0.6571(3) 0.0203(6) Uani d D 1 1 . .
    O O2 0.6433(4) 0.62621(18) 0.8992(2) 0.0154(5) Uani d . 1 1 . .
    O O3 0.8202(4) 0.7413(2) 1.0224(2) 0.0212(6) Uani d . 1 1 . .
    N N1 0.4772(4) 0.7525(2) 0.7222(3) 0.0138(6) Uani d . 1 1 . .
    N N2 0.4431(4) 0.4469(2) 0.7415(3) 0.0141(6) Uani d . 1 1 . .
    C C1 0.6070(5) 0.7858(2) 0.8275(3) 0.0135(7) Uani d . 1 1 . .
    C C2 0.3514(5) 0.3823(3) 0.6545(3) 0.0140(7) Uani d . 1 1 . .
    H H2 0.2574 0.4034 0.5799 0.017 Uiso calc R 1 1 . .
    C C3 0.5688(6) 0.4125(3) 0.8461(3) 0.0169(8) Uani d . 1 1 . .
    H H3 0.6336 0.4558 0.9101 0.020 Uiso calc R 1 1 . .
    C C4 0.3927(6) 0.8159(3) 0.6360(3) 0.0161(7) Uani d . 1 1 . .
    H H4 0.3032 0.7946 0.5599 0.019 Uiso calc R 1 1 . .
    C C5 0.6938(5) 0.7099(3) 0.9208(3) 0.0136(7) Uani d . 1 1 . .
    H H1A 0.701(7) 0.527(4) 0.619(5) 0.040(14) Uiso d . 1 1 . .
    H H1B 0.802(5) 0.597(4) 0.700(6) 0.07(2) Uiso d D 1 1 . .
    H H3W 0.854(7) 0.695(4) 1.066(5) 0.035(14) Uiso d . 1 1 . .
    O O1W 0.9753(5) 0.6131(3) 1.1815(3) 0.0282(7) Uani d . 1 1 . .
    H H1W 1.020(9) 0.625(4) 1.249(6) 0.038(17) Uiso d . 1 1 . .
    H H2W 0.952(7) 0.560(4) 1.184(5) 0.035(15) Uiso d . 1 1 . .
loop_
    _atom_site_aniso_label
    _atom_site_aniso_U_11
    _atom_site_aniso_U_22
    _atom_site_aniso_U_33
    _atom_site_aniso_U_12
    _atom_site_aniso_U_13
    _atom_site_aniso_U_23
    Co1 0.0156(3) 0.0113(3) 0.0094(3) 0.00003(17) 0.0017(2) -0.00028(17)
    Br1 0.0230(2) 0.0170(2) 0.0106(2) 0.00181(13) -0.00064(16) -0.00216(12)
    Br2 0.0186(2) 0.0276(2) 0.0140(2) -0.00205(14) 0.00479(16) -0.00451(14)
    O1 0.0186(16) 0.0208(15) 0.0217(16) -0.0007(11) 0.0061(13) -0.0048(11)
    O2 0.0205(14) 0.0127(13) 0.0113(13) -0.0008(10) 0.0013(11) -0.0011(9)
    O3 0.0286(16) 0.0173(15) 0.0122(13) -0.0009(11) -0.0035(12) 0.0001(11)
    N1 0.0162(16) 0.0138(15) 0.0127(14) -0.0007(12) 0.0061(13) -0.0010(12)
    N2 0.0212(17) 0.0133(15) 0.0093(14) -0.0011(12) 0.0064(13) 0.0001(11)
    C1 0.0177(19) 0.0142(18) 0.0092(17) 0.0019(14) 0.0045(15) -0.0010(13)
    C2 0.016(2) 0.0163(18) 0.0100(17) -0.0005(13) 0.0039(15) 0.0013(13)
    C3 0.021(2) 0.0177(19) 0.0112(18) -0.0041(15) 0.0034(16) -0.0028(14)
    C4 0.021(2) 0.0163(19) 0.0093(16) -0.0004(14) 0.0014(15) -0.0018(14)
    C5 0.0141(19) 0.019(2) 0.0086(16) 0.0027(14) 0.0042(14) -0.0010(13)
    O1W 0.037(2) 0.0257(19) 0.0166(17) -0.0032(14) -0.0020(15) 0.0060(13)
_geom_special_details
;
All s.u.'s (except the s.u. in the dihedral angle between two l.s. planes) are
estimated using the full covariance matrix. The cell s.u.'s are taken into
account individually in the estimation of s.u.'s in distances, angles and
torsion angles; correlations between s.u.'s in cell parameters are only used
when they are defined by crystal symmetry. An approximate (isotropic)
treatment of cell s.u.'s is used for estimating s.u.'s involving l.s. planes.
;
loop_
    _geom_bond_atom_site_label_1
    _geom_bond_atom_site_label_2
    _geom_bond_site_symmetry_2
    _geom_bond_distance
    _geom_bond_publ_flag
    Co1 O1 . 2.073(3) y
    Co1 N1 . 2.139(3) y
    Co1 N2 . 2.179(3) y
    Co1 O2 . 2.185(2) y
    Co1 Br1 . 2.5499(6) y
    Co1 Br2 . 2.5522(6) y
    O1 H1A . 0.92(5) n
    O1 H1B . 0.84(2) n
    O2 C5 . 1.227(4) n
    O3 C5 . 1.302(4) n
    O3 H3W . 0.80(5) n
    N1 C4 . 1.320(5) n
    N1 C1 . 1.349(4) n
    N2 C3 . 1.337(5) n
    N2 C2 . 1.350(5) n
    C1 C2 2_656 1.384(5) n
    C1 C5 . 1.493(5) n
    C2 H2 . 0.9500 n
    C3 C4 2_646 1.382(5) n
    C3 H3 . 0.9500 n
    C4 H4 . 0.9500 n
    O1W H1W . 0.75(6) n
    O1W H2W . 0.77(6) n
loop_
    _geom_angle_atom_site_label_1
    _geom_angle_atom_site_label_2
    _geom_angle_atom_site_label_3
    _geom_angle_site_symmetry_1
    _geom_angle_site_symmetry_3
    _geom_angle
    _geom_angle_publ_flag
    O1 Co1 N1 . . 89.51(11) y
    O1 Co1 N2 . . 85.02(11) y
    N1 Co1 N2 . . 167.90(12) y
    O1 Co1 O2 . . 84.25(10) y
    N1 Co1 O2 . . 76.01(10) y
    N2 Co1 O2 . . 92.67(10) y
    O1 Co1 Br1 . . 89.57(8) y
    N1 Co1 Br1 . . 94.55(8) y
    N2 Co1 Br1 . . 96.20(8) y
    O2 Co1 Br1 . . 168.71(7) y
    O1 Co1 Br2 . . 171.91(8) y
    N1 Co1 Br2 . . 91.74(8) y
    N2 Co1 Br2 . . 92.21(8) y
    O2 Co1 Br2 . . 88.30(7) y
    Br1 Co1 Br2 . . 98.29(2) y
    Co1 O1 H1A . . 118(3) n
    Co1 O1 H1B . . 125(5) n
    H1A O1 H1B . . 104(5) n
    C5 O2 Co1 . . 114.6(2) n
    C5 O3 H3W . . 106(4) n
    C4 N1 C1 . . 117.1(3) n
    C4 N1 Co1 . . 127.6(2) n
    C1 N1 Co1 . . 115.2(2) n
    C3 N2 C2 . . 116.7(3) n
    C3 N2 Co1 . . 117.5(2) n
    C2 N2 Co1 . . 125.4(2) n
    N1 C1 C2 . 2_656 121.7(3) n
    N1 C1 C5 . . 113.8(3) n
    C2 C1 C5 2_656 . 124.5(3) n
    N2 C2 C1 . 2_646 120.7(3) n
    N2 C2 H2 . . 119.6 n
    C1 C2 H2 2_646 . 119.6 n
    N2 C3 C4 . 2_646 122.2(3) n
    N2 C3 H3 . . 118.9 n
    C4 C3 H3 2_646 . 118.9 n
    N1 C4 C3 . 2_656 121.5(3) n
    N1 C4 H4 . . 119.2 n
    C3 C4 H4 2_656 . 119.2 n
    O2 C5 O3 . . 125.4(3) n
    O2 C5 C1 . . 120.3(3) n
    O3 C5 C1 . . 114.2(3) n
    H1W O1W H2W . . 102(5) n
loop_
    _geom_hbond_atom_site_label_D
    _geom_hbond_atom_site_label_H
    _geom_hbond_atom_site_label_A
    _geom_hbond_site_symmetry_A
    _geom_hbond_distance_DH
    _geom_hbond_distance_HA
    _geom_hbond_distance_DA
    _geom_hbond_angle_DHA
    _geom_hbond_publ_flag
    O1 H1A Br1 3_666 0.91(5) 2.31(5) 3.212(3) 169(4) y
    O1 H1B Br2 1_655 0.87(5) 2.39(5) 3.251(3) 173(5) y
    O1W H1W Br1 1_656 0.75(6) 2.68(6) 3.390(3) 159(6) y
    O1W H2W Br2 3_667 0.76(6) 2.57(6) 3.335(4) 176(7) y
    O3 H3W O1W . 0.81(5) 1.76(5) 2.543(5) 166(6) y
_iucr_refine_instructions_details
;
TITL k0895 in P 21/c
CELL  0.71073   6.9367  13.9983  11.1446   90.000  106.043   90.000
ZERR     4.00   0.0003   0.0003   0.0005    0.000    0.002    0.000
LATT   1
SYMM  - X, 1/2 + Y, 1/2 - Z
SFAC  C    H    BR   CO   N    O
UNIT  20   32   8    4    8    16
MERG   2
DFIX     0.820   0.020 O1 H1B
FMAP   2
PLAN   5
SIZE     0.06   0.16   0.18
ACTA
BOND   $H
L.S.  16
TEMP  -123.00
WGHT    0.051000
FVAR       0.25860
MOLE    1
CO1   4    0.430421    0.601394    0.716769    11.00000    0.01564    0.01131 =
         0.00940   -0.00028    0.00166    0.00003
BR1   3    0.217785    0.599619    0.490023    11.00000    0.02300    0.01699 =
         0.01060   -0.00216   -0.00064    0.00181
BR2   3    0.147254    0.617380    0.820866    11.00000    0.01857    0.02756 =
         0.01405   -0.00451    0.00479   -0.00205
O1    6    0.685859    0.583587    0.657088    11.00000    0.01861    0.02078 =
         0.02172   -0.00480    0.00609   -0.00065
O2    6    0.643328    0.626205    0.899195    11.00000    0.02046    0.01269 =
         0.01131   -0.00112    0.00126   -0.00084
O3    6    0.820189    0.741252    1.022367    11.00000    0.02865    0.01733 =
         0.01217    0.00009   -0.00352   -0.00088
N1    5    0.477230    0.752541    0.722185    11.00000    0.01619    0.01385 =
         0.01269   -0.00097    0.00608   -0.00073
N2    5    0.443072    0.446885    0.741546    11.00000    0.02122    0.01327 =
         0.00927    0.00006    0.00642   -0.00109
C1    1    0.607037    0.785841    0.827483    11.00000    0.01768    0.01416 =
         0.00925   -0.00097    0.00453    0.00192
C2    1    0.351432    0.382344    0.654463    11.00000    0.01585    0.01634 =
         0.01001    0.00131    0.00394   -0.00047
AFIX  43
H2    2    0.257377    0.403370    0.579945    11.00000   -1.20000
AFIX   0
C3    1    0.568751    0.412461    0.846054    11.00000    0.02106    0.01771 =
         0.01117   -0.00283    0.00335   -0.00414
AFIX  43
H3    2    0.633647    0.455810    0.910082    11.00000   -1.20000
AFIX   0
C4    1    0.392668    0.815900    0.636024    11.00000    0.02106    0.01631 =
         0.00929   -0.00178    0.00144   -0.00042
AFIX  43
H4    2    0.303189    0.794626    0.559909    11.00000   -1.20000
AFIX   0
C5    1    0.693818    0.709887    0.920781    11.00000    0.01408    0.01865 =
         0.00865   -0.00103    0.00422    0.00275
H1A   2    0.701093    0.527022    0.619233    11.00000    0.03995
H1B   2    0.802424    0.597260    0.699670    11.00000    0.07349
H3W   2    0.854235    0.695273    1.065804    11.00000    0.03540
MOLE    2
O1W   6    0.975301    0.613102    1.181464    11.00000    0.03665    0.02572 =
         0.01664    0.00600   -0.00203   -0.00320
H1W   2    1.020110    0.624831    1.248957    11.00000    0.03755
H2W   2    0.952209    0.559580    1.183803    11.00000    0.03452
HKLF    4
REM  k0895 in P 21/c
REM R1 =  0.0363 for   2013 Fo > 4sig(Fo)  and  0.0461 for all   2375 data
REM    147 parameters refined using      1 restraints
END
WGHT      0.0511      0.0000
REM Highest difference peak  0.767,  deepest hole -1.253,  1-sigma level  0.248
Q1    1   0.2882  0.6021  0.8561  11.00000  0.05    0.77
Q2    1  -0.0144  0.6141  0.7824  11.00000  0.05    0.73
Q3    1   0.9010  0.7219  0.9685  11.00000  0.05    0.71
Q4    1   0.0407  0.6024  0.4433  11.00000  0.05    0.67
Q5    1   0.0928  0.4996  0.5961  11.00000  0.05    0.67
;
