# Supplementary material for: catena-Poly[[[cis-aqua­dibromido­cobalt(II)]-μ-(pyrazine-2-carb­oxy­lic acid)-κ3 N 1,O:N 4] monohydrate]
Source: Acta Crystallogr Sect E Struct Rep Online. 2011 Nov 23;67(Pt 12):m1798–9. doi: 10.1107/S1600536811048628 (PMC3238706; doi:10.1107/S1600536811048628)
Supplement: Supplementary file 2 [file e-67-m1798-Isup2.hkl]

#
# h,k,l, Fc-squared, Fo-squared, sigma(Fo-squared) and status flag
#
data_I
_shelx_title ' k0895 in P 21/c'
_shelx_refln_list_code          4
_shelx_F_calc_maximum      423.08
_exptl_crystal_F_000       724.00
_reflns_d_resolution_high  0.7694
 
loop_
 _symmetry_equiv_pos_as_xyz
 'x, y, z'
 '-x, y+1/2, -z+1/2'
 '-x, -y, -z'
 'x, -y-1/2, z-1/2'
 
_cell_length_a     6.9367
_cell_length_b    13.9983
_cell_length_c    11.1446
_cell_angle_alpha  90.000
_cell_angle_beta  106.043
_cell_angle_gamma  90.000
 
_shelx_F_squared_multiplier     1.000
 
loop_
 _refln_index_h
 _refln_index_k
 _refln_index_l
 _refln_F_squared_calc
 _refln_F_squared_meas
 _refln_F_squared_sigma
 _refln_observed_status
   1   0   0     8931.20     5891.87    214.81 o
   2   0   0     4125.30     3243.14    109.48 o
   3   0   0    14694.68    13033.05    361.42 o
   4   0   0     1805.98     1929.90     58.13 o
   5   0   0     8490.86     9075.87    386.85 o
   6   0   0       22.68       16.01     30.87 o
   7   0   0     1583.88     2092.15    159.70 o
   8   0   0      334.10      314.47    100.79 o
   1   1   0     6685.98     5625.34    113.87 o
   2   1   0     4987.73     4133.82     81.16 o
   3   1   0      846.47      758.24     34.64 o
   4   1   0    14626.12    14542.73    253.55 o
   5   1   0      521.14      565.14     22.27 o
   6   1   0      389.32      368.03     26.96 o
   7   1   0       41.53       43.89     40.74 o
   8   1   0       39.72       75.69     54.88 o
   0   2   0     1043.59     1185.13     62.23 o
   1   2   0        6.67       19.84      4.60 o
   2   2   0       50.93       57.96      8.43 o
   3   2   0      104.19       95.91     12.60 o
   4   2   0      170.77      165.67     19.99 o
   5   2   0      441.58      439.34     25.10 o
   6   2   0      399.89      421.16     30.24 o
   7   2   0       46.78       63.77     45.04 o
   8   2   0      145.52      156.02     67.59 o
   1   3   0    42043.61    34490.95   1587.73 o
   2   3   0    11033.32    10010.23    243.56 o
   3   3   0       60.59       47.92     11.89 o
   4   3   0    30255.15    28723.30    833.75 o
   5   3   0      226.98      245.21     23.40 o
   6   3   0        1.14       -5.92     28.90 o
   7   3   0       39.88       -8.68     50.47 o
   8   3   0      294.24      329.82    140.04 o
   0   4   0    93789.27    38538.19   1356.58 o
   1   4   0      892.40      883.99     21.87 o
   2   4   0     2900.48     2599.64     73.53 o
   3   4   0     5255.05     4441.88     90.35 o
   4   4   0     1805.66     1781.78     93.50 o
   5   4   0     4262.74     4482.20    105.72 o
   6   4   0        3.51       48.34     29.71 o
   7   4   0     1070.68     1271.55    101.41 o
   8   4   0        5.58       33.97     49.63 o
   1   5   0     4288.18     4137.42    113.75 o
   2   5   0     3032.67     2775.14     75.85 o
   3   5   0      149.57      126.50     14.71 o
   4   5   0     1160.77     1165.36     43.35 o
   5   5   0      820.75      839.64     31.59 o
   6   5   0      598.84      703.53     46.19 o
   7   5   0        7.15        6.86     40.77 o
   8   5   0      662.26      699.94     78.83 o
   0   6   0    64908.04    53580.86  11049.60 o
   1   6   0     1776.77     1845.23     56.49 o
   2   6   0     1129.14     1057.72     24.57 o
   3   6   0     6555.96     5893.42    149.76 o
   4   6   0      721.29      771.97     32.83 o
   5   6   0     3216.39     3114.25     79.91 o
   6   6   0      235.17      248.90     22.35 o
   7   6   0       71.27      110.49     63.18 o
   8   6   0      737.30      983.78     81.06 o
   1   7   0    19219.66    17608.44    503.89 o
   2   7   0     3055.60     2880.25    109.97 o
   3   7   0      570.88      502.92     19.03 o
   4   7   0    20255.82    18947.55    306.39 o
   5   7   0     1365.44     1343.82     95.62 o
   6   7   0      715.33      893.21     55.45 o
   7   7   0       17.90       -1.50     38.84 o
   0   8   0    22526.05    22854.90   1756.53 o
   1   8   0     1770.78     1734.48     67.97 o
   2   8   0      477.05      493.88     22.45 o
   3   8   0     5661.09     5255.85    111.79 o
   4   8   0     1143.21     1108.50     38.07 o
   5   8   0      376.33      381.72     30.28 o
   6   8   0      992.02     1117.83     85.28 o
   7   8   0      349.49      305.91     52.61 o
   1   9   0     2324.35     2393.28    113.45 o
   2   9   0      746.85      733.57     44.13 o
   3   9   0       12.26       26.01     11.32 o
   4   9   0     3312.04     3266.83     93.67 o
   5   9   0     1809.57     1871.05    109.78 o
   6   9   0     1607.64     1863.84    187.09 o
   7   9   0       54.38       49.62     39.89 o
   0  10   0    28873.48    27810.68   1471.37 o
   1  10   0      236.07      219.47     18.62 o
   2  10   0     2062.97     1974.97    114.17 o
   3  10   0     1544.07     1521.55     39.69 o
   4  10   0        9.25        6.45     13.74 o
   5  10   0     3851.44     4062.42    110.64 o
   6  10   0      831.05      798.95    106.26 o
   7  10   0      162.19      135.55     45.09 o
   1  11   0     7845.65     7691.00    453.45 o
   2  11   0     3509.72     3527.72    196.48 o
   3  11   0       56.99       54.13     12.42 o
   4  11   0     6518.93     7071.50    219.10 o
   5  11   0       19.42       49.32     23.33 o
   6  11   0      267.65      215.79     44.68 o
   0  12   0      436.13      422.29     77.16 o
   1  12   0      902.14      929.82     61.12 o
   2  12   0        0.67       13.58      6.92 o
   3  12   0       13.97       24.57     14.45 o
   4  12   0     2490.30     2607.93     88.24 o
   5  12   0      212.06      193.30     30.42 o
   6  12   0      645.72      605.25     62.07 o
   1  13   0     5560.53     5748.74    181.41 o
   2  13   0     1833.77     1781.00     83.45 o
   3  13   0      149.96      126.38     19.23 o
   4  13   0     4210.07     4681.70    218.30 o
   5  13   0     2552.47     2872.34    161.05 o
   6  13   0      331.71      185.12     75.07 o
   0  14   0    12479.15    12705.40    611.00 o
   1  14   0       27.54       28.37     25.66 o
   2  14   0      146.33      172.09     44.06 o
   3  14   0     3267.46     3383.85    131.18 o
   4  14   0       22.56       45.95     35.40 o
   5  14   0     1728.36     2081.18    129.94 o
   1  15   0      885.36      975.24     87.48 o
   2  15   0      507.87      549.88     76.60 o
   3  15   0      118.86      155.55     58.14 o
   4  15   0      124.00       63.85     73.42 o
   0  16   0      527.78      517.24    110.21 o
   1  16   0      547.85      640.48     85.21 o
   2  16   0      245.29      226.31     65.50 o
   3  16   0        2.75       62.95     82.99 o
   4  16   0     1074.15     1351.65    160.15 o
   1  17   0     2390.07     2456.61    163.83 o
   2  17   0        8.81      -32.76     63.63 o
   0  18   0     1429.66     1586.72    181.24 o
   1  18   0       26.76       70.28     97.05 o
  -8   1   1      379.27      520.40     71.21 o
  -7   1   1     1171.83     1504.34    205.01 o
  -6   1   1     5696.65     6431.95    163.16 o
  -5   1   1     1689.54     1746.97     59.50 o
  -4   1   1      317.49      330.18     36.58 o
  -3   1   1     6450.19     5657.36    183.83 o
  -2   1   1     2247.94     2131.95     43.45 o
  -1   1   1     3412.56     3401.60     66.28 o
   1   1   1     8184.22     8323.85    155.48 o
   2   1   1    13484.26    12708.81    444.83 o
   3   1   1    13837.67    12386.42    259.00 o
   4   1   1    22484.93    21369.81    625.38 o
   5   1   1     2006.01     2112.20     57.82 o
   6   1   1       49.56       49.92     12.69 o
   7   1   1     2695.87     2991.60    169.68 o
   8   1   1     1712.57     2069.16    170.77 o
  -8   2   1     1127.75     1331.68    161.05 o
  -7   2   1     6194.01     6932.67    321.80 o
  -6   2   1     2490.92     2607.36     87.61 o
  -5   2   1     5093.35     5455.94    147.59 o
  -4   2   1     1616.08     1558.47     92.01 o
  -3   2   1      328.04      293.05     14.87 o
  -2   2   1      835.20      744.57     23.31 o
  -1   2   1     7481.86     7281.68    208.96 o
   0   2   1    21260.95    21388.07   2228.54 o
   1   2   1     3281.41     3135.60    131.35 o
   2   2   1      545.33      531.50     30.44 o
   3   2   1    27206.64    24005.44    422.88 o
   4   2   1    13825.29    13353.72    255.35 o
   5   2   1     4009.40     4280.15    143.64 o
   6   2   1     5553.97     5696.91    213.53 o
   7   2   1     3782.28     4422.86    217.95 o
   8   2   1     2966.46     3256.00    206.39 o
  -8   3   1      318.88      369.02     73.27 o
  -7   3   1      316.30      336.95     56.32 o
  -6   3   1     2178.40     2386.47     82.77 o
  -5   3   1       29.55        9.07     20.61 o
  -4   3   1       10.62       23.48     12.75 o
  -3   3   1      916.58      806.17     28.31 o
  -2   3   1     1544.70     1397.10     52.86 o
  -1   3   1     1802.76     1680.42     61.06 o
   0   3   1      903.66      902.15     28.17 o
   1   3   1     3656.91     3345.53    135.48 o
   2   3   1     3777.68     3498.10    180.97 o
   3   3   1     1892.28     1727.79     53.66 o
   4   3   1     4869.48     4722.65    178.02 o
   5   3   1     1737.55     1856.29     56.36 o
   6   3   1        0.89       64.91     27.57 o
   7   3   1      702.74      711.60     68.63 o
   8   3   1      640.87     1013.93    254.13 o
  -8   4   1      175.33      187.81     62.80 o
  -7   4   1     1251.59     1318.01     93.17 o
  -6   4   1     2316.32     2379.98     86.66 o
  -5   4   1      350.53      336.68     31.86 o
  -4   4   1      163.12      157.78     13.12 o
  -3   4   1      277.08      290.55     14.31 o
  -2   4   1      188.16      174.14      9.38 o
  -1   4   1     5207.31     5015.74    200.86 o
   0   4   1     3782.33     3906.61    178.95 o
   1   4   1       25.92       34.47      9.45 o
   2   4   1      168.88      149.59     12.39 o
   3   4   1     1182.52     1032.40     30.42 o
   4   4   1     5135.28     5163.39    223.35 o
   5   4   1     1866.01     1886.31     59.74 o
   6   4   1      912.93      976.61     57.91 o
   7   4   1       43.39      103.27     44.05 o
   8   4   1      541.84      691.26     83.22 o
  -8   5   1      320.16      314.98    109.24 o
  -7   5   1     1192.45     1351.50    107.81 o
  -6   5   1     5959.66     6264.29    291.44 o
  -5   5   1     1572.00     1534.84     62.60 o
  -4   5   1       43.84       25.36     14.14 o
  -3   5   1     5135.35     4715.91    123.37 o
  -2   5   1     5352.68     4777.47    215.22 o
  -1   5   1     3490.26     3274.06     93.00 o
   0   5   1    10427.38    10735.31    641.12 o
   1   5   1    10400.51     9668.02    145.65 o
   2   5   1    13785.81    13285.47    425.33 o
   3   5   1    11486.78    10202.60    259.06 o
   4   5   1    19982.63    19428.55    662.67 o
   5   5   1     2889.78     2893.56    114.54 o
   6   5   1      107.69      108.83     35.94 o
   7   5   1     3185.69     3677.25    202.55 o
   8   5   1     2390.03     2710.89    178.55 o
  -8   6   1      748.66      647.65    121.42 o
  -7   6   1     4875.76     5520.73    374.29 o
  -6   6   1     1947.19     2098.44     91.83 o
  -5   6   1      908.45      902.54     38.40 o
  -4   6   1     2927.30     2915.79     62.40 o
  -3   6   1     3654.94     3551.70    123.09 o
  -2   6   1     2861.71     2724.79    116.90 o
  -1   6   1     4137.12     3951.59    151.43 o
   0   6   1    20284.38    19336.26   1854.99 o
   1   6   1       60.21       67.36      6.79 o
   2   6   1      548.02      558.63     29.73 o
   3   6   1    11766.29    10990.81    191.71 o
   4   6   1     8408.83     8135.16    273.22 o
   5   6   1     3900.58     3858.52    185.31 o
   6   6   1     2215.81     2387.86     96.33 o
   7   6   1     1538.88     1807.89    122.92 o
  -8   7   1        7.00      -54.25     54.25 o
  -7   7   1      293.71      304.47     48.46 o
  -6   7   1      248.39      322.27     53.26 o
  -5   7   1     2396.42     2648.19    133.15 o
  -4   7   1      244.27      254.32     15.90 o
  -3   7   1       12.19        7.05      9.86 o
  -2   7   1     4566.62     4296.17    160.34 o
  -1   7   1      427.41      442.18     12.93 o
   0   7   1     2324.26     2365.89     85.80 o
   1   7   1     1264.23     1285.92     25.23 o
   2   7   1      402.38      431.75     15.63 o
   3   7   1      974.01      931.27     30.03 o
   4   7   1      118.31       81.77     18.55 o
   5   7   1      149.51      162.30     24.16 o
   6   7   1      202.84      221.23     28.68 o
   7   7   1        0.22      -10.11     39.64 o
  -7   8   1     1925.17     2072.93    126.91 o
  -6   8   1     2482.45     2475.85    103.10 o
  -5   8   1     1261.17     1263.02     57.34 o
  -4   8   1      472.14      454.83     21.93 o
  -3   8   1      593.47      577.61     23.48 o
  -2   8   1       26.06       32.58      8.58 o
  -1   8   1    13568.56    13162.20    495.18 o
   0   8   1     5850.92     5856.06    259.18 o
   1   8   1      926.71      996.37     35.70 o
   2   8   1     1491.64     1419.70     34.56 o
   3   8   1     7085.18     6866.54    192.11 o
   4   8   1     4576.78     4357.74    100.98 o
   5   8   1     1988.77     1975.07    124.12 o
   6   8   1      845.02      798.13     49.68 o
   7   8   1     1352.14     1306.23     96.44 o
  -7   9   1     1156.32     1132.68     92.19 o
  -6   9   1     3772.59     4113.82    185.73 o
  -5   9   1      372.76      389.51     36.44 o
  -4   9   1       79.01       69.69     13.52 o
  -3   9   1     3280.38     3059.64    152.48 o
  -2   9   1      295.23      261.03     23.12 o
  -1   9   1     2106.86     2214.38     63.36 o
   0   9   1      963.29      945.78     32.63 o
   1   9   1     7992.03     7973.28    333.10 o
   2   9   1     2985.10     2725.37     83.01 o
   3   9   1     5469.33     5032.71    185.19 o
   4   9   1     9402.58     9326.69    179.18 o
   5   9   1     3599.17     3605.27    112.58 o
   6   9   1      118.35      130.56     27.93 o
   7   9   1     1498.17     1756.83    220.86 o
  -7  10   1      755.98      699.86    124.94 o
  -6  10   1       32.09       10.04     31.72 o
  -5  10   1      223.25      208.16     34.38 o
  -4  10   1     2883.27     2926.83    101.10 o
  -3  10   1     2285.19     2236.81     65.00 o
  -2  10   1      541.63      533.23     23.09 o
  -1  10   1      388.18      387.31     12.08 o
   0  10   1     2467.25     2556.48     92.86 o
   1  10   1      247.89      242.28     20.87 o
   2  10   1     1782.61     1835.87     62.36 o
   3  10   1     3013.60     3021.03    117.68 o
   4  10   1      647.82      641.55     30.51 o
   5  10   1      193.37      221.52     29.72 o
   6  10   1      416.49      377.38     54.76 o
   7  10   1      821.96      792.91     80.61 o
  -7  11   1      315.96      344.01     58.23 o
  -6  11   1       26.58       67.13     40.62 o
  -5  11   1     2571.15     2962.00    307.91 o
  -4  11   1       88.50      100.15     24.54 o
  -3  11   1      218.47      213.48     22.42 o
  -2  11   1     6906.99     7496.12    297.68 o
  -1  11   1        2.15       11.54      4.48 o
   0  11   1     6096.33     6548.04    208.19 o
   1  11   1      467.94      452.95     22.91 o
   2  11   1      827.42      800.62     46.77 o
   3  11   1     2124.77     2036.27    107.11 o
   4  11   1     1375.64     1244.94     44.46 o
   5  11   1        9.57      -12.03     74.28 o
   6  11   1        3.65       -5.69     32.99 o
  -6  12   1     1700.65     1839.39    120.39 o
  -5  12   1      727.23      764.09     52.24 o
  -4  12   1       45.14       58.37     15.05 o
  -3  12   1       16.19       35.92     14.68 o
  -2  12   1      359.75      379.01     22.49 o
  -1  12   1     5514.91     5644.92    131.35 o
   0  12   1     4111.26     4300.60    176.05 o
   1  12   1       75.98       61.61     21.17 o
   2  12   1      809.31      813.71     37.41 o
   3  12   1     5832.19     6169.34    380.14 o
   4  12   1     2571.42     2591.76    131.36 o
   5  12   1     2466.67     2705.22    127.96 o
   6  12   1      284.17      256.10     50.58 o
  -6  13   1     1803.09     1833.15    172.11 o
  -5  13   1       17.59       59.36     25.07 o
  -4  13   1        9.72        4.66     17.23 o
  -3  13   1      849.27      868.24     42.93 o
  -2  13   1      205.51      221.13     11.20 o
  -1  13   1     1162.24     1069.92     49.94 o
   0  13   1       25.73       17.80     14.85 o
   1  13   1     2959.53     2898.32    202.31 o
   2  13   1      874.64      872.87     73.02 o
   3  13   1     1084.50     1087.88     96.46 o
   4  13   1     2445.83     2490.29    127.15 o
   5  13   1      686.72      742.08     81.20 o
  -5  14   1       46.65      125.01     56.52 o
  -4  14   1     2670.19     2959.40    143.05 o
  -3  14   1     1758.85     1935.80     75.84 o
  -2  14   1       96.06       99.50     13.23 o
  -1  14   1     5681.27     5600.42    275.15 o
   0  14   1       28.05       42.14     14.94 o
   1  14   1       19.08       21.10     14.94 o
   2  14   1     2735.02     2363.76    119.64 o
   3  14   1       90.51      121.49     41.32 o
   4  14   1      243.53      230.62     47.17 o
   5  14   1      109.69       35.97     41.29 o
  -5  15   1     1740.28     1682.42    177.95 o
  -4  15   1        2.10       -3.33     53.20 o
  -3  15   1      117.43       74.79     60.82 o
  -2  15   1     4382.91     4816.07    366.29 o
  -1  15   1      117.40        8.89     50.83 o
   0  15   1     3014.49     3440.16    321.58 o
   1  15   1      180.05      180.23     56.40 o
   2  15   1       77.20      -10.51     74.54 o
   3  15   1     1927.43     2054.01    196.94 o
   4  15   1     1774.09     2115.92    191.85 o
  -4  16   1       13.42       34.53     54.97 o
  -3  16   1      132.72      192.63     69.88 o
  -2  16   1       66.21       30.63     57.26 o
  -1  16   1      636.27      723.58    151.18 o
   0  16   1      707.85      780.31     89.88 o
   1  16   1      149.97      188.40    166.81 o
   2  16   1       71.45      133.07    145.57 o
   3  16   1     1796.21     1997.04    204.71 o
  -2  17   1     1476.36     1503.31    135.29 o
  -1  17   1      159.65      257.94    106.92 o
   0  17   1     1015.20      980.56     95.85 o
   1  17   1     1267.64     1331.08    112.22 o
   2  17   1       80.85       71.48     94.36 o
  -1  18   1     4194.96     4311.70    371.15 o
  -8   0   2      168.21      240.60     83.59 o
  -7   0   2    15577.03    18443.21    896.16 o
  -6   0   2      340.04      408.08     90.84 o
  -5   0   2     8242.59     7603.20    246.97 o
  -4   0   2     9343.98     8872.76    252.48 o
  -3   0   2     4529.98     4717.16    121.93 o
  -2   0   2   178997.94   125556.09   2904.23 o
  -1   0   2     6659.76     7032.01    189.19 o
   0   0   2    11013.38    11845.52    318.06 o
   1   0   2    16699.54    16129.44    409.24 o
   2   0   2       31.41       32.59     16.74 o
   3   0   2     1432.80     1408.60     68.71 o
   4   0   2     7604.09     7045.61    447.26 o
   5   0   2      405.54      297.70     46.28 o
   6   0   2      696.63      635.78     88.67 o
   7   0   2     7005.58     7868.69    484.34 o
   8   0   2      778.50      864.91    127.10 o
  -8   1   2      313.61      303.63     60.55 o
  -7   1   2      151.65      188.91     52.58 o
  -6   1   2     9546.30     9714.17    229.35 o
  -5   1   2      393.88      382.57     27.58 o
  -4   1   2      128.47      122.58     18.78 o
  -3   1   2    14076.41    13198.09    263.56 o
  -2   1   2     4200.29     4214.82     88.23 o
  -1   1   2      648.10      709.66     18.52 o
   0   1   2     1578.72     1783.71     35.99 o
   1   1   2     3171.60     3068.21     64.14 o
   2   1   2     3410.83     3428.01    101.25 o
   3   1   2     3795.25     3728.91     83.72 o
   4   1   2     5403.86     5245.28    172.19 o
   5   1   2     1494.09     1534.33     62.45 o
   6   1   2      807.65      896.34     53.62 o
   7   1   2      466.79      547.99    116.64 o
   8   1   2     2420.49     2814.47    184.23 o
  -8   2   2      197.53      113.35     53.93 o
  -7   2   2     1153.22     1300.11     94.15 o
  -6   2   2        2.99       35.99     25.55 o
  -5   2   2      229.35      231.09     37.03 o
  -4   2   2      110.07       99.26     15.30 o
  -3   2   2        1.08       32.47     20.29 o
  -2   2   2       23.63       36.36      6.28 o
  -1   2   2     1111.15     1166.01     26.31 o
   0   2   2      927.70      931.19     20.92 o
   1   2   2     1730.30     1707.71     37.73 o
   2   2   2      993.45     1020.69     35.29 o
   3   2   2       71.06       46.34     14.08 o
   4   2   2     1613.98     1499.21     57.56 o
   5   2   2       54.15       28.90     16.96 o
   6   2   2        0.93       14.97     65.81 o
   7   2   2      930.17      871.17     81.72 o
   8   2   2      387.93      653.93     89.25 o
  -8   3   2      875.84     1033.74    103.32 o
  -7   3   2        0.42       21.39     44.34 o
  -6   3   2    14331.56    14642.14    487.21 o
  -5   3   2      997.93      915.17     75.89 o
  -4   3   2     1086.73      997.01     53.66 o
  -3   3   2    48520.41    43206.45    873.29 o
  -2   3   2       56.79       90.12     13.06 o
  -1   3   2    19178.45    19556.53    409.46 o
   0   3   2      584.88      678.15     16.22 o
   1   3   2        2.38       24.69      6.61 o
   2   3   2    10449.55    10158.79    315.18 o
   3   3   2     4508.60     4225.17    151.77 o
   4   3   2     2397.73     2161.31     63.86 o
   5   3   2     1322.00     1355.65     48.72 o
   6   3   2      993.50     1012.88     59.40 o
   7   3   2      132.45       16.49     50.47 o
   8   3   2     6543.66     7709.04    404.70 o
  -8   4   2      129.59      109.27     52.10 o
  -7   4   2     9841.81    11275.73    418.32 o
  -6   4   2       40.11       55.04     27.98 o
  -5   4   2     3425.04     3334.40    109.51 o
  -4   4   2    10271.91     9795.44    218.59 o
  -3   4   2      801.42      773.20     37.27 o
  -2   4   2    36139.57    32704.69   1056.99 o
  -1   4   2     3561.66     3941.58     78.64 o
   0   4   2     4713.09     4835.76    141.24 o
   1   4   2     1606.91     1515.63     39.90 o
   2   4   2     1305.51     1301.99     70.21 o
   3   4   2        8.10        0.67     12.63 o
   4   4   2     5856.31     5918.54    128.79 o
   5   4   2      686.10      699.63     35.61 o
   6   4   2     1615.27     1625.40    167.16 o
   7   4   2     5520.47     6096.79    274.50 o
   8   4   2     1380.64     1840.18    188.26 o
  -8   5   2       32.36       14.63     67.59 o
  -7   5   2      195.93      162.72     48.25 o
  -6   5   2     1644.07     1648.53     97.10 o
  -5   5   2       54.13       47.32     16.13 o
  -4   5   2      456.23      397.43     20.94 o
  -3   5   2     2361.28     2309.44     47.90 o
  -2   5   2      708.87      651.52     19.26 o
  -1   5   2      225.67      247.16     10.75 o
   0   5   2     4728.95     4843.27    179.06 o
   1   5   2      739.53      669.79     34.96 o
   2   5   2      296.88      318.18     16.26 o
   3   5   2       11.81        3.17     13.22 o
   4   5   2     1410.05     1441.95     51.08 o
   5   5   2      575.64      544.25     43.85 o
   6   5   2      111.15       73.53     28.81 o
   7   5   2       26.30       50.23     44.23 o
  -8   6   2       73.41       46.86     52.93 o
  -7   6   2     4236.87     4147.74    380.79 o
  -6   6   2       13.88        5.54     22.87 o
  -5   6   2     4069.99     3987.51    125.25 o
  -4   6   2      758.62      750.09     25.11 o
  -3   6   2       61.54       74.97     13.71 o
  -2   6   2    26225.44    23929.75    834.27 o
  -1   6   2     2749.18     2905.09     87.50 o
   0   6   2      216.13      208.30     13.64 o
   1   6   2    12483.17    12588.36    286.37 o
   2   6   2     6212.01     6280.66    237.92 o
   3   6   2     2123.17     2086.04     53.71 o
   4   6   2     3319.31     3281.95     79.05 o
   5   6   2        3.86       -1.73     20.35 o
   6   6   2      133.30       98.47     42.70 o
   7   6   2     2837.74     3150.22    188.81 o
  -8   7   2      408.52      485.25     66.90 o
  -7   7   2      322.50      314.79     77.53 o
  -6   7   2    13340.30    13690.72    549.91 o
  -5   7   2      405.89      403.77     26.60 o
  -4   7   2       45.97       70.33     12.70 o
  -3   7   2    28118.25    25651.20    465.21 o
  -2   7   2      500.97      509.78     16.86 o
  -1   7   2     2413.14     2375.10     48.72 o
   0   7   2     1585.84     1712.59     43.60 o
   1   7   2     1579.84     1633.00     32.21 o
   2   7   2     7151.71     7086.33    212.05 o
   3   7   2     7993.02     7822.42    158.45 o
   4   7   2     7485.37     7683.08    187.75 o
   5   7   2      582.31      687.83     85.13 o
   6   7   2     1891.41     2078.01    239.78 o
   7   7   2      283.14      269.76     53.05 o
  -8   8   2     1153.22     1050.33    135.03 o
  -7   8   2     1373.93     1422.36    162.32 o
  -6   8   2        3.89       16.75     64.45 o
  -5   8   2     2080.55     1912.68     58.46 o
  -4   8   2     4069.34     4141.73    144.54 o
  -3   8   2      165.81      147.86     16.98 o
  -2   8   2    12439.79    12283.09    184.12 o
  -1   8   2     1985.16     2106.12     47.80 o
   0   8   2     1316.16     1332.50     86.79 o
   1   8   2      746.83      768.57     24.30 o
   2   8   2     1137.17     1127.63     28.35 o
   3   8   2     1015.18     1009.02     33.01 o
   4   8   2       44.91       17.24     26.46 o
   5   8   2      112.41      103.00     28.67 o
   6   8   2     1016.25     1014.76     80.78 o
   7   8   2     1137.36     1320.63    196.49 o
  -7   9   2      188.79      215.68     46.63 o
  -6   9   2      520.87      543.28     84.56 o
  -5   9   2      330.95      321.58     26.95 o
  -4   9   2      195.69      193.80     17.15 o
  -3   9   2     2916.12     2838.80     61.43 o
  -2   9   2     2729.15     2659.11     66.78 o
  -1   9   2     5992.77     6445.19    232.50 o
   0   9   2     2336.07     2495.09    127.18 o
   1   9   2     1586.67     1597.10     58.74 o
   2   9   2     3665.41     3715.75     74.47 o
   3   9   2     2289.07     2289.09     56.24 o
   4   9   2     1935.92     1891.47     59.82 o
   5   9   2      130.61       89.89     76.20 o
   6   9   2      600.68      583.96     49.47 o
   7   9   2      328.11      318.46     55.40 o
  -7  10   2     4699.61     4983.40    644.65 o
  -6  10   2        4.09        7.27     34.39 o
  -5  10   2      908.30      832.17     49.14 o
  -4  10   2     3378.27     3432.27    137.76 o
  -3  10   2       64.90       56.21     14.87 o
  -2  10   2    15904.18    16308.48    381.22 o
  -1  10   2      449.94      446.18     21.26 o
   0  10   2       13.12       40.44     11.21 o
   1  10   2     1584.94     1591.02     44.45 o
   2  10   2      582.98      601.13     23.27 o
   3  10   2     1416.07     1420.76     49.13 o
   4  10   2     4462.32     4475.52    121.31 o
   5  10   2      160.91      173.95     29.92 o
   6  10   2        2.35       53.63     34.04 o
  -7  11   2        3.35       40.75     51.96 o
  -6  11   2     6271.44     6861.62    333.11 o
  -5  11   2      161.92      146.56     25.41 o
  -4  11   2      584.68      556.35     36.32 o
  -3  11   2     7646.16     8290.49    149.70 o
  -2  11   2      683.13      735.72     28.78 o
  -1  11   2      339.93      338.63     34.62 o
   0  11   2     3345.50     3356.42    153.02 o
   1  11   2      337.60      311.13     21.28 o
   2  11   2     2048.57     2060.28     80.46 o
   3  11   2      996.38      952.16     52.50 o
   4  11   2     1887.18     1829.44     77.34 o
   5  11   2      857.88      771.15     75.25 o
   6  11   2      199.11      223.30     78.95 o
  -6  12   2       79.31       48.49     30.62 o
  -5  12   2      248.69      226.71     34.16 o
  -4  12   2     1932.13     2008.86    103.17 o
  -3  12   2      263.62      278.23     16.70 o
  -2  12   2      286.36      306.62     26.55 o
  -1  12   2     2023.76     2212.06     60.68 o
   0  12   2     1689.35     1607.80     46.41 o
   1  12   2     1234.02     1221.78     92.68 o
   2  12   2     5299.30     5401.85    548.96 o
   3  12   2     2732.02     3029.86    520.88 o
   4  12   2      273.75      274.49     28.48 o
   5  12   2      501.55      533.15     46.24 o
   6  12   2      797.15      702.07    113.35 o
  -6  13   2     1685.85     1778.92    113.98 o
  -5  13   2      307.02      324.54     31.36 o
  -4  13   2     1002.02     1037.98     47.39 o
  -3  13   2     6859.77     7799.07    341.11 o
  -2  13   2     1565.69     1763.90     38.83 o
  -1  13   2     4162.01     4358.67    192.10 o
   0  13   2     2009.85     1936.17     97.36 o
   1  13   2       58.94      125.10     28.97 o
   2  13   2     4377.90     4545.22    474.15 o
   3  13   2     4407.37     4389.93    424.86 o
   4  13   2       42.35      -13.03     35.64 o
   5  13   2       57.38       64.46     49.96 o
  -5  14   2     1162.50     1233.37    141.46 o
  -4  14   2      947.78      942.44     61.45 o
  -3  14   2       93.16       93.97     38.09 o
  -2  14   2     8495.57     8816.84    539.95 o
  -1  14   2      182.60      175.89     17.61 o
   0  14   2      115.94       82.51     19.23 o
   1  14   2     2159.61     2021.88     83.60 o
   2  14   2      531.31      416.23     72.15 o
   3  14   2      156.41      153.80     63.63 o
   4  14   2      761.11      661.02     67.38 o
   5  14   2        3.76      -56.67     56.67 o
  -5  15   2      144.41      111.85     78.06 o
  -4  15   2       19.97       -2.82     49.45 o
  -3  15   2      755.28      796.27     88.33 o
  -2  15   2     1337.24     1272.16     98.03 o
  -1  15   2      119.77      103.99     72.52 o
   0  15   2      703.20      777.55    200.15 o
   1  15   2     1392.09     1111.41    221.54 o
   2  15   2       34.46        0.94     26.11 o
   3  15   2      125.70      172.86     83.29 o
   4  15   2     1394.76     1828.22    187.52 o
  -4  16   2        0.00       -6.04     96.52 o
  -3  16   2      136.09      223.73    175.48 o
  -2  16   2      550.92      438.25     82.24 o
  -1  16   2     1608.43     1968.09    145.43 o
   0  16   2      939.42      889.89     99.26 o
   1  16   2      485.78      570.78    117.98 o
   2  16   2     2836.90     2534.62    274.55 o
   3  16   2     1689.02     2021.86    206.21 o
  -2  17   2      312.88      297.90     83.61 o
  -1  17   2     1161.52     1110.22    121.33 o
   0  17   2        0.19      -66.69    114.39 o
   1  17   2      422.67      489.88    117.68 o
   2  17   2     1749.51     1751.80    213.69 o
  -8   1   3      394.51      494.22    126.81 o
  -7   1   3      319.66      357.81     52.01 o
  -6   1   3     1818.28     1730.81     61.85 o
  -5   1   3      337.45      329.28     27.16 o
  -4   1   3     4331.78     4416.43     89.01 o
  -3   1   3    29173.77    28049.03    497.99 o
  -2   1   3      823.56      828.30     22.57 o
  -1   1   3     1620.36     1832.10     41.04 o
   0   1   3    18675.17    19993.19    350.70 o
   1   1   3    41039.72    40083.36    685.51 o
   2   1   3    16509.91    16910.92    309.92 o
   3   1   3     1537.70     1525.64     44.65 o
   4   1   3     1960.67     1888.12     77.61 o
   5   1   3     3419.95     3117.18     97.50 o
   6   1   3       87.04       60.60     26.34 o
   7   1   3       50.31      -45.76     45.76 o
  -8   2   3      294.24      370.47     71.02 o
  -7   2   3     1060.90     1006.10     79.88 o
  -6   2   3      247.69      205.99     29.92 o
  -5   2   3     1230.97     1176.90     45.42 o
  -4   2   3     6351.13     6284.95    119.52 o
  -3   2   3    18385.89    17574.30    285.81 o
  -2   2   3    18374.92    18222.82    334.36 o
  -1   2   3    34173.48    36372.76    639.49 o
   0   2   3     6457.17     6785.74    127.14 o
   1   2   3    52547.96    49766.21   1432.37 o
   2   2   3    11321.50    11061.97    204.14 o
   3   2   3       77.69       68.17     15.78 o
   4   2   3     2356.97     2323.21     73.88 o
   5   2   3     7688.59     7422.36    165.96 o
   6   2   3     1777.37     1677.82     70.56 o
   7   2   3      724.75      827.58     85.72 o
  -8   3   3       77.55       76.85     51.51 o
  -7   3   3      124.02      150.86     41.51 o
  -6   3   3      724.22      733.20     47.79 o
  -5   3   3      256.36      249.22     33.34 o
  -4   3   3       23.69       28.78     11.70 o
  -3   3   3     5431.12     5587.21    153.06 o
  -2   3   3      350.98      317.57     17.15 o
  -1   3   3      335.83      357.59     26.94 o
   0   3   3     7621.80     8078.11    166.83 o
   1   3   3    11206.73    11250.97    200.77 o
   2   3   3     2913.29     2956.97     87.95 o
   3   3   3      924.50      965.57     34.72 o
   4   3   3      585.31      586.82     32.83 o
   5   3   3       16.77       10.41     20.35 o
   6   3   3      285.76      289.90    145.42 o
   7   3   3       60.45       53.84     47.81 o
  -8   4   3     1030.38      965.96     90.29 o
  -7   4   3      406.13      341.98    109.24 o
  -6   4   3        7.77       10.11     24.39 o
  -5   4   3       29.14       -1.15     14.84 o
  -4   4   3      117.27      100.03     13.12 o
  -3   4   3     5863.39     5690.29    100.66 o
  -2   4   3     2136.40     2165.46     67.89 o
  -1   4   3     2526.61     2774.28     98.79 o
   0   4   3     1394.81     1455.60     32.44 o
   1   4   3     7464.14     7401.47    139.44 o
   2   4   3     2470.33     2628.98     87.73 o
   3   4   3     3113.20     3045.55     97.90 o
   4   4   3      188.74      173.59     20.89 o
   5   4   3      162.36      173.82     28.79 o
   6   4   3      621.36      667.03     51.98 o
   7   4   3        3.61       87.10     46.79 o
  -8   5   3      496.59      394.42     99.52 o
  -7   5   3      357.80      346.43     51.03 o
  -6   5   3     1626.17     1652.41     68.69 o
  -5   5   3      464.91      446.17     25.23 o
  -4   5   3     6105.71     5905.61    134.42 o
  -3   5   3    26626.43    24667.83    437.16 o
  -2   5   3     7296.52     7263.62    206.20 o
  -1   5   3     5000.92     5273.59    105.48 o
   0   5   3    21265.73    21352.09   1068.46 o
   1   5   3    30322.79    28818.11   1350.18 o
   2   5   3    13656.35    12824.06    636.62 o
   3   5   3     2655.54     2661.22     81.98 o
   4   5   3     2308.34     2231.76     60.57 o
   5   5   3     4205.72     4118.18    229.09 o
   6   5   3      274.14      226.21     46.51 o
   7   5   3      161.24       65.35     65.35 o
  -8   6   3      307.78      259.94     57.29 o
  -7   6   3     1262.81     1327.70     92.40 o
  -6   6   3      516.38      439.62     91.04 o
  -5   6   3     2276.37     2140.79     60.22 o
  -4   6   3     1410.28     1368.67     39.16 o
  -3   6   3     7817.85     7741.82    207.67 o
  -2   6   3    16648.55    16804.29    368.29 o
  -1   6   3     3748.44     4021.71     71.52 o
   0   6   3     4482.85     4598.40    123.39 o
   1   6   3    14063.08    13226.00    504.84 o
   2   6   3    10155.67    10017.55    402.69 o
   3   6   3       48.39       61.73     14.61 o
   4   6   3      973.35      987.54     39.57 o
   5   6   3     2946.94     3129.07    215.17 o
   6   6   3       82.08      125.85     50.24 o
   7   6   3      528.74      400.23     62.33 o
  -8   7   3       17.06      -47.11     47.11 o
  -7   7   3     1381.12     1642.49    142.81 o
  -6   7   3      113.08       75.45     33.61 o
  -5   7   3       56.02       46.70     22.05 o
  -4   7   3     2648.76     2545.11     60.26 o
  -3   7   3        8.23        3.51     10.97 o
  -2   7   3      301.57      308.20     20.05 o
  -1   7   3      164.64      177.67     12.37 o
   0   7   3     1554.99     1510.70    148.86 o
   1   7   3        2.62       -7.89      9.00 o
   2   7   3     1209.80     1152.80     30.59 o
   3   7   3       81.86       69.61     14.55 o
   4   7   3      890.97      863.46     55.05 o
   5   7   3     1205.68     1235.03    126.36 o
   6   7   3      512.59      492.20     56.72 o
   7   7   3      640.88      690.91     75.70 o
  -8   8   3     1173.48     1124.12    180.94 o
  -7   8   3      313.15      258.49     50.33 o
  -6   8   3       69.36       63.61     27.06 o
  -5   8   3      208.23      197.74     20.94 o
  -4   8   3     1307.75     1272.90     45.48 o
  -3   8   3    10308.21    10065.66    197.40 o
  -2   8   3     6471.60     6518.47    136.68 o
  -1   8   3     4510.42     5001.03     94.16 o
   0   8   3     4337.41     4391.00    106.41 o
   1   8   3    19823.79    20188.06    539.75 o
   2   8   3     1504.05     1525.96     46.47 o
   3   8   3     1251.18     1245.69     68.56 o
   4   8   3      835.36      765.79     35.01 o
   5   8   3     1879.31     1974.26    109.52 o
   6   8   3     3330.69     3183.42    218.10 o
   7   8   3      239.02      239.49     68.26 o
  -7   9   3       28.56       40.53     67.59 o
  -6   9   3     1633.87     1506.56     77.18 o
  -5   9   3       25.72        7.79     17.05 o
  -4   9   3     1291.51     1244.92     39.89 o
  -3   9   3     9269.40     9029.26    178.47 o
  -2   9   3     3351.70     3410.57     75.21 o
  -1   9   3     2175.13     2322.29     90.90 o
   0   9   3     7398.76     7608.29    286.46 o
   1   9   3    16928.62    17094.95    572.62 o
   2   9   3     7003.96     7246.04    137.92 o
   3   9   3     2142.22     2055.08     69.37 o
   4   9   3      268.22      313.07     29.38 o
   5   9   3      482.35      480.41     64.00 o
   6   9   3      364.57      319.87     53.61 o
  -7  10   3       96.06       41.79     45.04 o
  -6  10   3      287.08      258.96     35.49 o
  -5  10   3     2116.89     1942.77     80.55 o
  -4  10   3      873.79      803.08     35.58 o
  -3  10   3      162.46      180.10     22.38 o
  -2  10   3     3062.31     3268.27    141.52 o
  -1  10   3     2448.34     2644.48     95.83 o
   0  10   3        8.73       11.85     15.32 o
   1  10   3      535.22      531.52     27.40 o
   2  10   3     3214.35     3351.00     68.56 o
   3  10   3     1183.76     1159.27     38.40 o
   4  10   3      331.48      289.28     26.97 o
   5  10   3     1562.29     1353.75    125.91 o
   6  10   3      329.54      480.57     59.33 o
  -7  11   3     1387.45     1397.39    104.31 o
  -6  11   3      130.28       92.25     46.13 o
  -5  11   3      240.89      256.45     34.55 o
  -4  11   3     3906.40     4179.25    149.46 o
  -3  11   3     1044.16     1038.79     32.43 o
  -2  11   3     1030.84     1125.45     48.21 o
  -1  11   3        6.24       11.12     15.74 o
   0  11   3      813.16      830.03     32.70 o
   1  11   3      758.55      623.83     46.55 o
   2  11   3     3869.18     4064.92     93.97 o
   3  11   3       18.81        5.68     19.08 o
   4  11   3       27.47       52.41     63.93 o
   5  11   3     3303.58     3324.91    171.35 o
   6  11   3       81.66       65.87     48.82 o
  -6  12   3       18.34       -4.60     28.31 o
  -5  12   3       12.07      -18.57     24.49 o
  -4  12   3      632.24      670.34     52.65 o
  -3  12   3     4942.65     5661.96    187.30 o
  -2  12   3     5068.70     5182.10    233.71 o
  -1  12   3      642.03      613.77     30.38 o
   0  12   3     3698.33     3912.67    161.96 o
   1  12   3    10280.67    10448.33    699.77 o
   2  12   3     1370.34     1468.03     71.49 o
   3  12   3     1087.86     1119.54     59.20 o
   4  12   3      267.30      279.97     30.50 o
   5  12   3     1251.63     1078.81     96.58 o
  -6  13   3      854.63      808.84    117.98 o
  -5  13   3        6.17       14.37     26.79 o
  -4  13   3        2.17       -4.40     16.72 o
  -3  13   3     2805.36     3195.65    118.08 o
  -2  13   3      811.09      887.76     61.46 o
  -1  13   3      435.63      398.20     27.63 o
   0  13   3     3629.80     3575.14    180.47 o
   1  13   3     4654.32     4838.74    290.90 o
   2  13   3     1308.37     1222.41     80.85 o
   3  13   3      293.89      305.38     84.64 o
   4  13   3     1165.09     1079.55     87.10 o
   5  13   3       37.66       59.21     93.09 o
  -5  14   3     1669.61     1837.36    124.72 o
  -4  14   3       34.37       37.28     44.19 o
  -3  14   3     1416.70     1612.05     95.73 o
  -2  14   3        4.23       35.49     20.36 o
  -1  14   3      242.86      221.97     34.03 o
   0  14   3      621.45      510.10     38.13 o
   1  14   3     1004.38     1005.04     78.88 o
   2  14   3      236.84      276.92     46.89 o
   3  14   3     1698.09     1358.99     93.63 o
   4  14   3        7.73       42.47     38.87 o
  -5  15   3       40.85       32.75     81.80 o
  -4  15   3     3457.79     3815.54    311.03 o
  -3  15   3      848.66      727.64    118.88 o
  -2  15   3     1013.00     1123.46    133.68 o
  -1  15   3      165.27      171.01     26.27 o
   0  15   3      487.89      400.01     60.94 o
   1  15   3     1129.93     1172.23     70.04 o
   2  15   3     3467.25     3250.30    180.86 o
   3  15   3        8.47      -11.31     37.48 o
   4  15   3       12.70       -2.84    103.33 o
  -4  16   3      464.18      585.43    120.08 o
  -3  16   3      797.03      752.46    139.37 o
  -2  16   3     1397.64     1651.76    185.42 o
  -1  16   3      489.03      804.05    135.63 o
   0  16   3      788.04      842.48    127.10 o
   1  16   3     1928.34     1576.85    173.01 o
   2  16   3     1690.66     1345.22    176.75 o
   3  16   3      323.12      127.70    115.74 o
  -2  17   3        2.24       -9.12     78.81 o
  -1  17   3      123.68       86.28     92.41 o
   0  17   3      332.98      -62.06    127.10 o
   1  17   3      128.55       71.03     92.71 o
  -8   0   4      132.05       96.45     96.45 o
  -7   0   4       29.73      -19.29     52.19 o
  -6   0   4     8426.86     8186.53    279.00 o
  -5   0   4     1551.26     1551.02     73.91 o
  -4   0   4    25007.06    25931.74    718.31 o
  -3   0   4    20711.98    21542.15    547.04 o
  -2   0   4    12568.66    13804.91    432.46 o
  -1   0   4      692.27      758.80     75.59 o
   0   0   4    11220.79    12081.95    308.53 o
   1   0   4     2861.46     2870.18     88.45 o
   2   0   4    20896.80    20769.11    510.23 o
   3   0   4     5819.11     6409.29    353.43 o
   4   0   4      575.85      584.05     47.04 o
   5   0   4    23900.60    22820.10    963.90 o
   6   0   4      149.66      144.00     64.30 o
   7   0   4     1288.81     1399.80    157.01 o
  -8   1   4     3154.89     3307.64    220.03 o
  -7   1   4      321.81      352.92     51.39 o
  -6   1   4      416.38      379.21     34.35 o
  -5   1   4     2554.00     2403.27     59.24 o
  -4   1   4     2217.14     2281.23    100.13 o
  -3   1   4     1731.24     1675.43     42.74 o
  -2   1   4        1.63       -1.92     10.87 o
  -1   1   4      162.34      167.83     12.13 o
   0   1   4      171.04      186.92     11.66 o
   1   1   4    19121.96    19235.38    338.32 o
   2   1   4     5385.23     5650.85    110.68 o
   3   1   4     4987.23     5189.53    111.50 o
   4   1   4     5733.03     6082.24    259.97 o
   5   1   4      656.32      613.23     61.26 o
   6   1   4     2730.41     2658.83    145.98 o
   7   1   4      203.95      247.16     56.20 o
  -8   2   4        1.04       -4.38     56.02 o
  -7   2   4        4.11       -0.20     88.00 o
  -6   2   4      506.09      533.58     46.36 o
  -5   2   4       67.47       71.16     12.94 o
  -4   2   4       44.20       45.52     12.66 o
  -3   2   4       27.56       47.83     12.86 o
  -2   2   4      212.26      218.52     16.90 o
  -1   2   4      159.95      174.88     11.98 o
   0   2   4      894.89      981.00     25.37 o
   1   2   4      737.11      733.51     42.65 o
   2   2   4      676.57      665.53     25.43 o
   3   2   4        7.13        3.35     16.58 o
   4   2   4       20.27       21.05     22.14 o
   5   2   4     1693.31     1648.60     91.35 o
   6   2   4      728.94      671.76     49.71 o
   7   2   4       12.49       -6.40     58.48 o
  -8   3   4     4053.95     4273.88    256.04 o
  -7   3   4      453.07      366.83     62.36 o
  -6   3   4       99.76       88.64     33.07 o
  -5   3   4     8658.28     8963.22    172.51 o
  -4   3   4       38.36       43.00     13.42 o
  -3   3   4      123.04      121.25     14.38 o
  -2   3   4      443.36      476.05     18.85 o
  -1   3   4     3112.03     3483.07     93.19 o
   0   3   4     2065.79     2331.53     63.84 o
   1   3   4    37323.16    37084.85    643.43 o
   2   3   4     1529.31     1304.00     44.16 o
   3   3   4     7892.52     8717.11    252.23 o
   4   3   4     9490.21     9800.81    315.66 o
   5   3   4       98.55       84.75     24.19 o
   6   3   4     9672.32     9542.52    385.88 o
   7   3   4       90.35       44.48     50.44 o
  -8   4   4      284.49      362.79    155.37 o
  -7   4   4        7.89        2.76     38.07 o
  -6   4   4     6746.34     6576.12    169.77 o
  -5   4   4     1440.85     1430.33     44.02 o
  -4   4   4     3403.19     3147.33     67.00 o
  -3   4   4      218.54      219.73     16.26 o
  -2   4   4     6748.81     7184.38    135.23 o
  -1   4   4     2080.52     2475.29     53.56 o
   0   4   4     1484.47     1406.10     56.65 o
   1   4   4     3493.69     3354.98     73.51 o
   2   4   4    18415.05    19055.92    337.91 o
   3   4   4     1444.53     1380.75     42.55 o
   4   4   4     1807.08     1765.38     76.32 o
   5   4   4    14975.76    15655.46    476.88 o
   6   4   4      691.37      614.52     66.46 o
   7   4   4      554.46      571.15     74.92 o
  -8   5   4      138.78       89.12     50.34 o
  -7   5   4      383.92      428.09     80.75 o
  -6   5   4      287.37      245.61     24.45 o
  -5   5   4      605.75      576.28     29.45 o
  -4   5   4      170.54      175.51     14.60 o
  -3   5   4     2324.89     2404.41     49.30 o
  -2   5   4        0.34        7.80      9.16 o
  -1   5   4       42.04       22.16     10.10 o
   0   5   4     1327.41     1441.65     33.91 o
   1   5   4      714.58      774.10     23.58 o
   2   5   4      372.44      331.85     19.41 o
   3   5   4      754.77      767.43     32.14 o
   4   5   4      750.06      750.29     38.35 o
   5   5   4      252.32      258.77     45.70 o
   6   5   4      547.23      572.05     64.18 o
   7   5   4      389.07      468.74     69.85 o
  -8   6   4        1.64      -46.37     46.37 o
  -7   6   4      340.86      257.23    114.24 o
  -6   6   4     1261.97     1263.32     82.71 o
  -5   6   4      145.39      185.81     19.85 o
  -4   6   4     7737.71     7591.84    142.45 o
  -3   6   4     7583.10     8156.55    175.82 o
  -2   6   4      236.03      264.94     13.40 o
  -1   6   4     1737.12     1864.84     43.96 o
   0   6   4    12731.65    13012.86    587.37 o
   1   6   4      125.53      126.64     21.50 o
   2   6   4     4477.57     4294.15    147.79 o
   3   6   4     1110.49     1138.56     43.14 o
   4   6   4       98.79      109.41     20.85 o
   5   6   4     8344.41     8552.97    641.86 o
   6   6   4      468.31      421.14    107.22 o
   7   6   4      428.76      554.78    113.50 o
  -8   7   4     3730.96     3594.21    398.06 o
  -7   7   4      525.31      417.27     56.45 o
  -6   7   4      599.65      573.52     38.89 o
  -5   7   4     8142.87     8353.69    285.51 o
  -4   7   4        7.82       10.00     13.88 o
  -3   7   4     1706.72     1658.80     54.24 o
  -2   7   4        4.99       14.79      8.89 o
  -1   7   4       79.35       82.12      7.07 o
   0   7   4      437.04      422.45     13.95 o
   1   7   4    27728.00    28107.73   1189.28 o
   2   7   4     8029.46     8312.82    351.23 o
   3   7   4     2322.45     2317.04     75.84 o
   4   7   4    11552.02    12373.05    254.36 o
   5   7   4      677.66      648.42     62.36 o
   6   7   4     5880.22     6098.63   1285.10 o
  -8   8   4      453.19      451.72     68.02 o
  -7   8   4       43.26       18.53     39.41 o
  -6   8   4     1306.67     1229.23    103.22 o
  -5   8   4     1388.66     1424.35     62.73 o
  -4   8   4      209.28      211.62     25.39 o
  -3   8   4       38.93       46.98     11.13 o
  -2   8   4     3823.24     3958.08    129.28 o
  -1   8   4      355.95      360.42     12.79 o
   0   8   4      944.83      977.96     21.93 o
   1   8   4     1893.08     1775.56     48.01 o
   2   8   4     5126.97     5001.94    104.56 o
   3   8   4     1372.53     1394.41     43.70 o
   4   8   4      991.82     1073.72     48.14 o
   5   8   4     3837.61     3910.07    470.66 o
   6   8   4        3.31       -0.46     47.88 o
  -7   9   4      888.02      752.50     76.69 o
  -6   9   4      117.73      114.42     36.70 o
  -5   9   4      844.92      864.46     37.65 o
  -4   9   4     2713.68     2738.50     68.69 o
  -3   9   4     2743.19     2786.45     59.17 o
  -2   9   4       42.69       54.62      9.54 o
  -1   9   4     2716.66     2815.40     66.38 o
   0   9   4     4194.44     4547.07    118.47 o
   1   9   4     3113.06     3069.66     60.78 o
   2   9   4     1054.89     1024.51     52.45 o
   3   9   4       24.11       18.21     15.88 o
   4   9   4      349.13      341.29     34.70 o
   5   9   4       83.69      114.55     36.34 o
   6   9   4      203.75      112.47     55.25 o
  -7  10   4       18.78       -6.04     35.97 o
  -6  10   4     2720.23     2529.74    168.25 o
  -5  10   4       22.23       30.02     18.94 o
  -4  10   4     4512.08     4588.42    108.31 o
  -3  10   4     2331.25     2327.21     56.03 o
  -2  10   4      156.92      158.16      9.70 o
  -1  10   4       66.00      124.09     46.73 o
   0  10   4     3050.79     3322.04     97.46 o
   1  10   4        1.38      -13.03     19.83 o
   2  10   4     7525.92     7834.85    189.30 o
   3  10   4       79.49       82.10     15.87 o
   4  10   4       30.82       14.00     22.91 o
   5  10   4     6610.53     7324.05    928.69 o
   6  10   4      428.24      397.01     95.55 o
  -7  11   4      323.92      309.77     51.88 o
  -6  11   4      245.73      251.02     39.83 o
  -5  11   4     2312.88     2368.07     98.59 o
  -4  11   4      150.11      149.04     25.32 o
  -3  11   4     1073.60     1063.18     34.73 o
  -2  11   4        7.80       17.56     11.34 o
  -1  11   4      162.68      145.48     19.82 o
   0  11   4      218.88      232.10     20.75 o
   1  11   4     6159.37     5859.93    303.71 o
   2  11   4     1192.87     1242.15     38.81 o
   3  11   4     1703.04     1741.98     58.09 o
   4  11   4     4388.02     4671.23    213.35 o
   5  11   4       35.46        8.54     36.11 o
  -6  12   4      886.63      990.13     94.30 o
  -5  12   4     1186.66     1257.21     67.94 o
  -4  12   4      675.08      718.64     35.02 o
  -3  12   4     1327.81     1446.95     66.01 o
  -2  12   4     3226.48     3527.60    108.85 o
  -1  12   4     1600.51     1699.37     59.43 o
   0  12   4     1809.93     1823.82     78.14 o
   1  12   4     1810.77     1862.83    193.20 o
   2  12   4      290.96      225.93     47.48 o
   3  12   4        1.15       17.07     17.69 o
   4  12   4      579.60      541.12     53.55 o
   5  12   4       13.41       26.77     63.10 o
  -6  13   4      135.93      127.38     48.51 o
  -5  13   4     4081.33     5016.07    246.36 o
  -4  13   4     2694.20     3210.23    222.97 o
  -3  13   4     1312.31     1521.08    114.84 o
  -2  13   4      366.31      298.72     26.31 o
  -1  13   4      488.10      519.78     65.38 o
   0  13   4     2866.03     2816.65    146.70 o
   1  13   4     5328.47     5285.51    400.90 o
   2  13   4      148.65      169.27     41.87 o
   3  13   4       18.12      -11.36     57.12 o
   4  13   4     1724.20     1469.78    161.95 o
  -5  14   4       54.86       42.52     33.55 o
  -4  14   4     1451.73     1679.41    108.30 o
  -3  14   4      614.29      712.82     58.70 o
  -2  14   4      444.48      475.12     45.99 o
  -1  14   4      773.67      742.88     42.37 o
   0  14   4     3390.70     2970.53    144.25 o
   1  14   4      105.72      113.02     37.53 o
   2  14   4     2830.33     2577.28    295.03 o
   3  14   4      467.09      379.02     80.60 o
   4  14   4      202.98      139.58     49.67 o
  -4  15   4     1004.75      964.05    131.14 o
  -3  15   4      766.50      889.58    133.53 o
  -2  15   4      148.65      197.54     86.73 o
  -1  15   4     1104.15     1171.41    181.31 o
   0  15   4      856.42      704.93     56.63 o
   1  15   4       70.43       44.73     26.90 o
   2  15   4      862.36      762.44    167.33 o
   3  15   4      556.10      394.27     55.13 o
  -4  16   4     1041.50     1293.03    165.39 o
  -3  16   4     1233.20     1365.70    171.97 o
  -2  16   4     1060.58      651.08    138.02 o
  -1  16   4     1035.07      927.27    145.05 o
   0  16   4     2012.06     2104.56    209.20 o
   1  16   4      640.50      538.33    108.41 o
   2  16   4      218.78       85.98    115.74 o
  -1  17   4      921.61      915.01    160.75 o
   0  17   4      522.41      583.19    130.69 o
   1  17   4     1939.13     1546.64    187.67 o
  -8   1   5     1065.26     1028.20     99.21 o
  -7   1   5     1355.19     1396.47     92.75 o
  -6   1   5     6421.14     6373.19    215.46 o
  -5   1   5    12659.03    13214.40    277.78 o
  -4   1   5     2322.62     2196.61     59.22 o
  -3   1   5     2013.32     2220.27     54.33 o
  -2   1   5    16536.16    18239.72    336.50 o
  -1   1   5    16675.44    18376.47    331.58 o
   0   1   5     7538.44     8580.75    163.95 o
   1   1   5     3720.51     3848.58     76.88 o
   2   1   5     2637.26     2804.00     64.91 o
   3   1   5      974.01     1009.44     40.51 o
   4   1   5     2463.08     2547.55     82.04 o
   5   1   5      225.81      166.89     96.08 o
   6   1   5     1229.61     1168.68     86.50 o
   7   1   5     1107.90     1288.79    113.56 o
  -8   2   5      705.17      573.40     76.45 o
  -7   2   5       55.27       21.56     36.29 o
  -6   2   5    10004.30     9805.04    202.65 o
  -5   2   5    12597.62    12711.63    214.46 o
  -4   2   5     5744.30     5902.60    121.62 o
  -3   2   5    10138.83    10483.33    207.03 o
  -2   2   5    18613.13    19832.89    367.44 o
  -1   2   5    12182.08    13283.15    247.93 o
   0   2   5     1187.64     1149.51     30.45 o
   1   2   5     1492.11     1588.11     40.35 o
   2   2   5      423.97      465.94     21.21 o
   3   2   5      538.58      592.50     31.56 o
   4   2   5     2600.20     2531.42     80.53 o
   5   2   5    13480.86    14181.53    433.14 o
   6   2   5      301.48      332.39     62.80 o
   7   2   5       57.84      -54.55     59.63 o
  -8   3   5      347.75      293.58     60.37 o
  -7   3   5     1237.67     1111.72     90.67 o
  -6   3   5      654.72      672.95     51.69 o
  -5   3   5     2433.61     2322.21     61.72 o
  -4   3   5      897.84      867.91     27.62 o
  -3   3   5     1521.35     1500.58     41.28 o
  -2   3   5     2033.13     2137.84     70.95 o
  -1   3   5    10796.15    11864.98    220.16 o
   0   3   5      436.37      457.07     17.64 o
   1   3   5      545.17      539.01     26.89 o
   2   3   5      412.01      399.36     20.55 o
   3   3   5      522.57      540.76     29.61 o
   4   3   5      392.50      425.64     33.38 o
   5   3   5        6.37        7.70     39.93 o
   6   3   5     1082.73     1059.59     96.02 o
   7   3   5      238.62      298.62     65.45 o
  -8   4   5      126.99      259.41     79.65 o
  -7   4   5       94.76       62.72     49.42 o
  -6   4   5     1111.82     1065.17     46.44 o
  -5   4   5     1710.52     1627.70     48.81 o
  -4   4   5     2033.71     2087.68     51.34 o
  -3   4   5      105.49      112.59     16.18 o
  -2   4   5     3175.84     3412.97     86.39 o
  -1   4   5     3600.37     3791.71     79.42 o
   0   4   5     1333.19     1488.50     51.76 o
   1   4   5     2738.68     2737.20     59.46 o
   2   4   5      281.13      256.66     19.05 o
   3   4   5      146.98      169.22     20.25 o
   4   4   5     1099.59     1030.17     44.99 o
   5   4   5     1389.85     1344.86     72.38 o
   6   4   5       98.31      100.84     52.56 o
   7   4   5       16.63       44.71     74.62 o
  -8   5   5     1086.25     1101.22    127.25 o
  -7   5   5     1747.27     1655.25    105.19 o
  -6   5   5     7417.55     7426.73    193.17 o
  -5   5   5    13346.74    13262.16    247.12 o
  -4   5   5     6106.64     6307.66    116.30 o
  -3   5   5      229.32      212.90     14.08 o
  -2   5   5    16240.70    17136.37    311.59 o
  -1   5   5    13667.77    14198.51    261.67 o
   0   5   5     5695.94     5689.66    111.49 o
   1   5   5     1469.00     1497.39     46.70 o
   2   5   5     2573.13     2596.93     63.68 o
   3   5   5     1855.24     1869.83     99.93 o
   4   5   5     2449.18     2448.21     82.00 o
   5   5   5      479.34      492.47     47.60 o
   6   5   5     1254.77     1230.84    139.22 o
  -8   6   5       76.48        3.01     54.35 o
  -7   6   5        8.52      -21.33     26.57 o
  -6   6   5     3020.60     3025.78     97.37 o
  -5   6   5     8245.18     8126.96    167.09 o
  -4   6   5     2403.54     2425.37     74.77 o
  -3   6   5     3555.29     3636.15     90.82 o
  -2   6   5    12068.31    13003.81    374.86 o
  -1   6   5     2938.26     2959.25    105.88 o
   0   6   5      795.35      773.41     39.84 o
   1   6   5     1490.24     1536.43     40.23 o
   2   6   5      111.84       97.60     15.11 o
   3   6   5      140.22      129.18     18.12 o
   4   6   5        1.50       -6.84     22.61 o
   5   6   5     6023.00     6357.55    264.92 o
   6   6   5       85.14       24.60     47.03 o
  -8   7   5        9.07       15.19     66.00 o
  -7   7   5      684.30      698.02     50.66 o
  -6   7   5      424.89      432.65     36.45 o
  -5   7   5       41.60       55.98     20.37 o
  -4   7   5      376.91      400.13     24.36 o
  -3   7   5       83.67       84.58     12.95 o
  -2   7   5      344.07      343.96     26.37 o
  -1   7   5     1024.58      988.63     29.52 o
   0   7   5     4780.07     5003.16    219.05 o
   1   7   5      147.62      142.05     25.11 o
   2   7   5      348.92      335.10     24.45 o
   3   7   5     2442.85     2381.60     77.65 o
   4   7   5       69.28       64.42     22.75 o
   5   7   5      323.73      360.37     83.59 o
   6   7   5      147.80      156.42     50.67 o
  -8   8   5      190.89       82.87     51.69 o
  -7   8   5      484.53      484.44     44.37 o
  -6   8   5     3471.53     3395.47    214.25 o
  -5   8   5     3320.46     3252.36    108.98 o
  -4   8   5     4074.04     4071.98     82.84 o
  -3   8   5     1376.70     1314.17     36.09 o
  -2   8   5     4697.14     4887.41     92.37 o
  -1   8   5    12761.20    13752.69    265.30 o
   0   8   5        8.45       10.85     11.09 o
   1   8   5      254.32      237.32     19.38 o
   2   8   5     1621.13     1637.19     48.91 o
   3   8   5       25.66       29.18     21.00 o
   4   8   5     4478.01     4701.25    216.91 o
   5   8   5     3631.85     3967.98    328.53 o
   6   8   5       61.18        5.24     46.30 o
  -7   9   5     1178.72     1027.01     69.81 o
  -6   9   5     3160.78     3078.73    169.42 o
  -5   9   5     5795.88     5995.85    135.58 o
  -4   9   5     2868.40     2807.78     71.70 o
  -3   9   5      434.91      454.71     32.32 o
  -2   9   5     3337.23     3449.70    101.60 o
  -1   9   5    13576.55    14434.35    334.18 o
   0   9   5     1977.39     2051.09     43.76 o
   1   9   5      226.35      209.67     18.31 o
   2   9   5      265.15      244.71     18.10 o
   3   9   5        7.97        5.43     16.33 o
   4   9   5     1122.00     1214.60    182.06 o
   5   9   5      146.20      141.95     43.34 o
   6   9   5     1625.87     1661.49    148.19 o
  -7  10   5      283.62      246.06     36.70 o
  -6  10   5      395.81      360.76     39.90 o
  -5  10   5     2163.76     2261.03    110.02 o
  -4  10   5       25.57        9.96     13.36 o
  -3  10   5     3343.65     3576.64     95.56 o
  -2  10   5      888.79      866.66     27.97 o
  -1  10   5      375.40      392.91     27.54 o
   0  10   5      404.92      380.66     28.77 o
   1  10   5     3483.52     3406.21    103.71 o
   2  10   5      349.99      340.27     19.59 o
   3  10   5      516.00      464.24     43.97 o
   4  10   5      762.23      779.92     61.10 o
   5  10   5      875.81      890.94     79.57 o
  -7  11   5        0.67       22.98     32.28 o
  -6  11   5     1153.60     1236.01     75.02 o
  -5  11   5     1249.63     1204.80    104.12 o
  -4  11   5      181.87      211.95     41.05 o
  -3  11   5      299.05      305.56     19.01 o
  -2  11   5     3036.03     3500.05     76.45 o
  -1  11   5       47.87       14.96     47.18 o
   0  11   5     7117.72     7599.47    353.65 o
   1  11   5       96.34       65.41     29.98 o
   2  11   5       15.75       10.10     12.15 o
   3  11   5     5689.65     5664.00    227.59 o
   4  11   5      260.17      193.60     36.54 o
   5  11   5     1273.16     1187.61    145.95 o
  -6  12   5     1600.96     1667.24     87.36 o
  -5  12   5     2713.33     2836.38    121.10 o
  -4  12   5     1926.50     1997.53     73.38 o
  -3  12   5      577.32      585.85     42.32 o
  -2  12   5     5141.10     5666.10    188.32 o
  -1  12   5     7790.93     8406.12    378.62 o
   0  12   5       22.53       20.99     18.72 o
   1  12   5      132.72      125.41     44.41 o
   2  12   5       52.14       52.64     37.08 o
   3  12   5      154.17      147.29     51.29 o
   4  12   5     2000.18     2075.85    165.09 o
  -6  13   5      425.06      484.93     63.33 o
  -5  13   5     1813.38     1965.74    169.80 o
  -4  13   5      572.88      591.71     52.81 o
  -3  13   5      504.13      617.13     57.87 o
  -2  13   5      822.54      769.87     44.82 o
  -1  13   5     5036.32     4860.02    406.36 o
   0  13   5        2.92       80.30     30.80 o
   1  13   5       37.21       72.08     34.24 o
   2  13   5      804.33      691.45     73.57 o
   3  13   5       64.57      102.13     52.19 o
   4  13   5      319.16      127.70     53.38 o
  -5  14   5       80.21      109.61     86.58 o
  -4  14   5      675.89      760.09     89.95 o
  -3  14   5      617.78      677.85     85.76 o
  -2  14   5       10.86       36.61     33.08 o
  -1  14   5     4088.81     4015.93    193.31 o
   0  14   5      150.50       91.43     34.52 o
   1  14   5     2959.23     2891.71    180.49 o
   2  14   5     1195.03     1395.61    118.43 o
   3  14   5      309.57      252.27     60.26 o
  -4  15   5      155.62      198.20     52.49 o
  -3  15   5       92.99       43.96     85.09 o
  -2  15   5     1164.38     1149.15     81.25 o
  -1  15   5      195.76      218.36    117.31 o
   0  15   5     3490.06     2828.76    272.60 o
   1  15   5       81.99       69.98     39.78 o
   2  15   5        8.36      -38.02    122.17 o
   3  15   5     2697.13     2278.32    232.98 o
  -3  16   5      697.11      708.20    144.00 o
  -2  16   5     1264.94     1434.34    162.99 o
  -1  16   5     1304.65     1030.75    148.79 o
   0  16   5      187.42       62.51     83.29 o
   1  16   5       65.32      225.50     91.96 o
  -8   0   6      517.55      428.12     98.84 o
  -7   0   6        3.85      110.21     64.60 o
  -6   0   6       27.11       22.50     28.49 o
  -5   0   6    14768.97    14738.06    439.86 o
  -4   0   6     1015.96     1024.52     64.08 o
  -3   0   6     1155.17     1131.35     48.85 o
  -2   0   6    46409.84    48590.93   1689.75 o
  -1   0   6     2234.25     2345.82     78.77 o
   0   0   6    27701.70    29429.70   1032.69 o
   1   0   6    22212.36    22787.81    577.00 o
   2   0   6      126.20       69.34     26.02 o
   3   0   6    16702.45    17692.56    506.36 o
   4   0   6        1.69        6.70     33.77 o
   5   0   6       20.18        2.54     57.42 o
   6   0   6     2777.07     2480.34    223.70 o
  -8   1   6      427.29      398.78     72.31 o
  -7   1   6       34.82       19.04     37.84 o
  -6   1   6      128.42      122.34     18.63 o
  -5   1   6      964.46      977.61     39.74 o
  -4   1   6     2495.97     2454.17     68.92 o
  -3   1   6     1841.69     1842.85     47.28 o
  -2   1   6      214.35      252.37     18.47 o
  -1   1   6    16701.06    18493.52    338.14 o
   0   1   6      224.90      236.94     17.80 o
   1   1   6      777.82      664.45     54.11 o
   2   1   6    10936.21    11284.48    228.57 o
   3   1   6      289.83      280.89     28.08 o
   4   1   6      526.50      504.93     51.82 o
   5   1   6      222.89      256.88     67.22 o
   6   1   6       63.29       33.41     64.30 o
  -8   2   6       67.99       83.38     52.41 o
  -7   2   6      112.25       38.01     49.98 o
  -6   2   6       90.77       78.52     26.36 o
  -5   2   6      100.57      123.64     20.66 o
  -4   2   6       84.58      107.41     19.75 o
  -3   2   6      276.62      312.51     20.60 o
  -2   2   6     2346.28     2546.03     58.77 o
  -1   2   6      703.23      719.49     24.28 o
   0   2   6      668.47      653.69     24.89 o
   1   2   6       62.82       67.63     13.83 o
   2   2   6      268.44      236.58     21.02 o
   3   2   6      478.52      438.51     30.60 o
   4   2   6      806.02      847.59     85.24 o
   5   2   6       43.89       55.98     42.33 o
   6   2   6      100.69       88.75     61.09 o
  -8   3   6      239.02      153.29     59.96 o
  -7   3   6      778.66      662.19     64.90 o
  -6   3   6     3889.61     4059.46    133.49 o
  -5   3   6     1320.78     1338.35     63.68 o
  -4   3   6     7199.02     7455.85    157.23 o
  -3   3   6     7615.62     7868.03    228.89 o
  -2   3   6      698.01      757.74     27.10 o
  -1   3   6    34711.21    36571.65    632.73 o
   0   3   6      159.21      189.32     15.28 o
   1   3   6     2337.55     2284.15     66.09 o
   2   3   6    23112.79    23790.89    446.54 o
   3   3   6      178.95      132.43     22.58 o
   4   3   6     8038.68     8627.29    241.25 o
   5   3   6       15.75       53.84     57.94 o
   6   3   6       98.59       77.04     48.79 o
  -8   4   6      454.78      413.58    125.01 o
  -7   4   6       41.60       53.69     23.43 o
  -6   4   6      507.12      528.63     36.99 o
  -5   4   6     3033.10     3032.49     74.40 o
  -4   4   6      255.20      230.92     19.28 o
  -3   4   6     1816.38     1832.96     48.45 o
  -2   4   6    17109.41    18654.17    377.20 o
  -1   4   6      864.42      839.57     27.27 o
   0   4   6    17685.49    18941.23    390.34 o
   1   4   6     9783.39     9637.50    195.41 o
   2   4   6      102.44       99.27     27.80 o
   3   4   6     9235.81     9981.50    221.03 o
   4   4   6      255.65      216.14     32.68 o
   5   4   6      354.76      386.87     84.19 o
   6   4   6     1221.29     1084.99    114.10 o
  -8   5   6      448.09      381.15     72.18 o
  -7   5   6       73.84       76.78     26.98 o
  -6   5   6       13.34       42.56     28.88 o
  -5   5   6     1875.60     1830.55     60.12 o
  -4   5   6      325.13      327.54     19.40 o
  -3   5   6     1106.01     1091.89     33.84 o
  -2   5   6      746.28      806.19     28.28 o
  -1   5   6     3037.86     3136.62     69.00 o
   0   5   6      478.43      532.32     33.54 o
   1   5   6      472.23      504.86     30.04 o
   2   5   6     1259.76     1208.26     40.61 o
   3   5   6     1383.50     1369.79     68.58 o
   4   5   6        9.72      -14.85     43.73 o
   5   5   6      793.28      960.31    167.33 o
   6   5   6      269.24      408.94     74.24 o
  -8   6   6       74.11      102.19     62.28 o
  -7   6   6      332.71      278.86     34.41 o
  -6   6   6      205.56      210.00     28.16 o
  -5   6   6     3285.91     3212.64     82.38 o
  -4   6   6        5.63        2.10     13.99 o
  -3   6   6      694.38      709.19     26.16 o
  -2   6   6    20070.29    20784.93   1024.64 o
  -1   6   6     1108.85     1136.60     30.90 o
   0   6   6     7465.43     7623.84    147.03 o
   1   6   6     2550.62     2580.79     62.80 o
   2   6   6      222.02      228.91     19.15 o
   3   6   6     6641.22     6724.70    169.41 o
   4   6   6      710.52      674.95     45.70 o
   5   6   6       91.47      106.04    108.79 o
   6   6   6      883.78      897.06    187.97 o
  -8   7   6      443.11      462.26     76.49 o
  -7   7   6      737.65      630.14     52.52 o
  -6   7   6     2009.72     1991.30    103.71 o
  -5   7   6     2135.44     2105.88     57.61 o
  -4   7   6     1921.54     1966.79     85.51 o
  -3   7   6     5049.18     5265.75    102.39 o
  -2   7   6      405.31      400.78     26.96 o
  -1   7   6    26863.91    28400.46   1318.06 o
   0   7   6      997.38     1076.49     56.43 o
   1   7   6      144.13      138.23     13.84 o
   2   7   6    20671.67    20939.14    806.28 o
   3   7   6      593.37      524.24     31.12 o
   4   7   6     2204.98     2300.84    125.61 o
   5   7   6       84.42       63.33     60.80 o
   6   7   6       18.92      -42.53     47.57 o
  -7   8   6      294.50      282.12     40.63 o
  -6   8   6      504.84      519.01     42.17 o
  -5   8   6     2056.01     2052.85     65.05 o
  -4   8   6      688.43      614.38     31.11 o
  -3   8   6     1611.26     1589.81     43.80 o
  -2   8   6     6245.72     6822.29    129.40 o
  -1   8   6      336.74      319.07     14.58 o
   0   8   6     4781.56     4779.02    183.57 o
   1   8   6     6902.03     6730.96    320.79 o
   2   8   6      139.43      117.00     17.01 o
   3   8   6     3984.59     3820.68    249.65 o
   4   8   6      171.30      195.48     45.91 o
   5   8   6      464.42      488.97     59.95 o
  -7   9   6      823.98      788.39     56.90 o
  -6   9   6     1595.96     1590.45     85.15 o
  -5   9   6      828.90      781.96     40.35 o
  -4   9   6       26.78       33.82     16.99 o
  -3   9   6      786.74      816.59     30.83 o
  -2   9   6       80.84       85.92     12.77 o
  -1   9   6      567.53      577.07     20.72 o
   0   9   6       30.77       27.80      8.55 o
   1   9   6      292.80      247.55     15.62 o
   2   9   6      927.25      873.04     36.28 o
   3   9   6     1638.56     1670.47     69.95 o
   4   9   6     1024.55     1015.83     69.62 o
   5   9   6      357.50      377.08     60.19 o
  -7  10   6      324.51      285.49     42.46 o
  -6  10   6      205.56      212.87     31.18 o
  -5  10   6     2444.94     2443.58     97.06 o
  -4  10   6        3.32       24.97     14.69 o
  -3  10   6        2.75      -15.76     17.52 o
  -2  10   6     7896.89     8675.57    303.10 o
  -1  10   6      230.94      251.06     13.25 o
   0  10   6     7232.68     7584.91    165.75 o
   1  10   6      869.08      714.07     59.16 o
   2  10   6       70.18       53.89     14.46 o
   3  10   6     5660.26     6185.57    228.93 o
   4  10   6      753.95      889.15    141.98 o
   5  10   6      270.59      248.44     64.99 o
  -6  11   6      235.11      215.65     40.40 o
  -5  11   6     1563.18     1615.55     90.99 o
  -4  11   6      572.55      540.66     30.54 o
  -3  11   6     3481.16     3678.69    105.03 o
  -2  11   6      648.57      701.22     39.24 o
  -1  11   6    10379.38    10885.71    290.52 o
   0  11   6       75.92       56.87     24.37 o
   1  11   6      820.68      797.74     27.03 o
   2  11   6     7412.08     7517.01    219.00 o
   3  11   6        7.24       65.18     29.43 o
   4  11   6      502.69      496.01     85.98 o
  -6  12   6      797.35      790.62     78.12 o
  -5  12   6       36.46       23.89     25.77 o
  -4  12   6      793.15      780.57     42.54 o
  -3  12   6     1674.00     1835.40     90.74 o
  -2  12   6      200.76      201.85     56.52 o
  -1  12   6       37.11       55.44     23.31 o
   0  12   6       16.93       60.11     44.71 o
   1  12   6     1100.10     1079.34     80.15 o
   2  12   6      432.88      452.49     62.66 o
   3  12   6        5.36      -24.82     45.46 o
   4  12   6      769.15     1073.81    135.78 o
  -5  13   6      145.04      176.23     44.68 o
  -4  13   6       77.24       33.70     72.90 o
  -3  13   6      544.89      593.12     53.78 o
  -2  13   6      222.62      184.97     42.77 o
  -1  13   6     2882.22     3010.44    173.76 o
   0  13   6      513.49      511.11     54.88 o
   1  13   6        9.03       91.67     38.73 o
   2  13   6     2887.44     2753.09    200.53 o
   3  13   6     2391.21     2183.36    187.22 o
  -5  14   6     1381.14     1635.23    114.59 o
  -4  14   6       49.83       44.43     74.69 o
  -3  14   6       30.75       71.12     74.54 o
  -2  14   6     5782.51     5906.88    254.04 o
  -1  14   6      420.34      411.07     51.74 o
   0  14   6     2240.96     2021.86    155.22 o
   1  14   6     2226.43     2394.36    183.78 o
   2  14   6      158.01      228.49     52.79 o
   3  14   6     2760.25     2474.96    215.03 o
  -4  15   6      552.73      496.76     59.90 o
  -3  15   6        2.32        0.85     32.49 o
  -2  15   6       88.72       51.38     32.39 o
  -1  15   6     1211.92     1097.24    154.17 o
   0  15   6        4.05      -29.63     29.63 o
   1  15   6       46.59      127.40     54.58 o
   2  15   6      576.15      451.00     82.54 o
  -2  16   6      943.62      782.67    131.59 o
  -1  16   6       35.41       14.65     91.22 o
   0  16   6      159.52       80.00     91.81 o
  -8   1   7     2971.53     2822.53    205.16 o
  -7   1   7     2928.38     2845.37    161.73 o
  -6   1   7       62.89      -22.80     45.53 o
  -5   1   7     4790.12     4573.94    114.70 o
  -4   1   7     1816.74     1831.53     66.57 o
  -3   1   7     1534.57     1615.82     48.16 o
  -2   1   7     2447.04     2728.61     66.42 o
  -1   1   7     7348.47     8225.00    156.65 o
   0   1   7      364.31      346.22     20.36 o
   1   1   7     1449.32     1479.94     43.70 o
   2   1   7    17503.78    18230.86    342.80 o
   3   1   7     1362.75     1363.37    108.07 o
   4   1   7      653.49      814.51     62.26 o
   5   1   7     3366.85     3340.22    238.81 o
   6   1   7     1365.98     1340.79    116.13 o
  -8   2   7     2100.18     2182.69    261.16 o
  -7   2   7     5412.24     5523.95    248.20 o
  -6   2   7       77.97       57.90     13.41 o
  -5   2   7     1247.24     1179.94     47.77 o
  -4   2   7     4362.43     4589.89    117.02 o
  -3   2   7     1728.38     1766.33     62.83 o
  -2   2   7    11382.89    12561.14    244.95 o
  -1   2   7      515.32      582.95     42.69 o
   0   2   7      251.14      262.97     27.43 o
   1   2   7     3706.74     3738.45     84.72 o
   2   2   7     7440.65     7600.57    160.73 o
   3   2   7    22680.06    24348.54    494.02 o
   4   2   7     3411.68     3533.87    156.96 o
   5   2   7      865.15      751.32    111.63 o
   6   2   7     5103.05     4783.85    310.51 o
  -8   3   7      848.09      698.54     83.49 o
  -7   3   7      164.03      123.12     44.45 o
  -6   3   7       41.36       57.67     14.11 o
  -5   3   7     2489.83     2360.67    114.59 o
  -4   3   7        1.20      -13.67     17.96 o
  -3   3   7     1470.12     1677.84     47.21 o
  -2   3   7      169.88      230.40     26.63 o
  -1   3   7     4525.81     5149.92    104.52 o
   0   3   7      147.90      149.95     17.05 o
   1   3   7      365.86      364.98     28.19 o
   2   3   7     2891.52     2842.41     74.23 o
   3   3   7      986.61      968.34     50.67 o
   4   3   7      453.79      493.15     59.41 o
   5   3   7      916.16      909.67     81.01 o
   6   3   7      551.16      490.64     79.29 o
  -8   4   7      276.69      294.74     65.39 o
  -7   4   7      762.56      706.98     69.02 o
  -6   4   7      565.91      530.22     27.79 o
  -5   4   7      134.15       95.72     18.88 o
  -4   4   7      598.02      568.06     43.81 o
  -3   4   7     2935.57     3103.85     73.48 o
  -2   4   7      946.98      983.65     32.48 o
  -1   4   7     1181.93     1251.76     36.87 o
   0   4   7       61.29       85.02     13.13 o
   1   4   7      465.00      385.57     21.26 o
   2   4   7     1283.52     1249.70     69.12 o
   3   4   7     2429.96     2527.51     86.24 o
   4   4   7      376.44      345.83     47.90 o
   5   4   7      193.26      161.82     77.83 o
   6   4   7     1584.45     1611.13    130.23 o
  -8   5   7     3532.08     3061.97    204.82 o
  -7   5   7     3281.32     3217.66    133.46 o
  -6   5   7      142.32      114.02     30.51 o
  -5   5   7     2222.50     2272.31    101.22 o
  -4   5   7     1643.73     1598.82     57.02 o
  -3   5   7      837.15      874.24     32.88 o
  -2   5   7     1764.78     1732.37     70.60 o
  -1   5   7     5500.77     5805.54    132.41 o
   0   5   7      328.45      320.12     18.22 o
   1   5   7     2865.03     2864.10     68.93 o
   2   5   7    19414.82    20342.12    402.55 o
   3   5   7     2041.49     2181.87     79.09 o
   4   5   7      658.58      689.15     61.01 o
   5   5   7     4455.20     4346.44    229.02 o
  -8   6   7      700.75      818.62    149.09 o
  -7   6   7     3053.88     3058.05    261.16 o
  -6   6   7       79.04       90.11     26.79 o
  -5   6   7      168.81      178.80     49.24 o
  -4   6   7     4688.30     4626.82    100.64 o
  -3   6   7        8.19       -1.76     17.66 o
  -2   6   7     3484.93     3663.43     82.19 o
  -1   6   7      463.82      521.64     22.73 o
   0   6   7      571.63      557.87     30.07 o
   1   6   7     3917.95     3883.10    108.39 o
   2   6   7      659.41      646.33     33.24 o
   3   6   7    10028.98    10579.02    269.75 o
   4   6   7     1616.35     1469.41     91.09 o
   5   6   7      364.83      378.96     61.06 o
  -8   7   7       10.17       46.76     50.59 o
  -7   7   7      650.66      614.22     71.85 o
  -6   7   7      464.73      423.95     41.56 o
  -5   7   7      141.53      130.05     23.40 o
  -4   7   7     1108.58     1104.66     38.36 o
  -3   7   7       38.91       23.78     13.57 o
  -2   7   7     2992.73     3024.09    152.88 o
  -1   7   7      449.96      474.66     28.06 o
   0   7   7       16.35       49.85     12.44 o
   1   7   7     2284.37     2296.40     61.84 o
   2   7   7      244.81      219.29     30.78 o
   3   7   7      102.97       45.38     23.69 o
   4   7   7       36.41       48.97     36.95 o
   5   7   7      186.13      188.32     52.69 o
  -7   8   7      881.04      879.26     61.54 o
  -6   8   7      858.14      901.65     54.06 o
  -5   8   7      588.42      594.16     40.45 o
  -4   8   7      658.98      610.61     30.55 o
  -3   8   7     6369.82     6873.03    153.30 o
  -2   8   7     4223.02     4546.30    148.12 o
  -1   8   7       33.91       34.66     13.34 o
   0   8   7      714.49      631.31     24.19 o
   1   8   7     1382.19     1413.49    107.45 o
   2   8   7     4411.19     4274.81    131.34 o
   3   8   7     6212.39     6253.27    184.87 o
   4   8   7      601.81      564.03    127.18 o
   5   8   7      670.75      682.93    203.89 o
  -7   9   7      957.86      875.42     90.69 o
  -6   9   7      229.11      147.87     35.52 o
  -5   9   7     2122.10     2086.34     78.97 o
  -4   9   7      222.66      196.68     21.30 o
  -3   9   7     1755.00     1778.39     51.59 o
  -2   9   7      958.93     1027.42     32.75 o
  -1   9   7     4606.09     4853.42    131.24 o
   0   9   7      411.78      384.82     19.73 o
   1   9   7        2.09        2.17     12.77 o
   2   9   7     7385.82     7606.11    242.70 o
   3   9   7     1405.54     1318.87     66.83 o
   4   9   7      789.05      834.00     76.69 o
   5   9   7     2189.17     2013.70    203.29 o
  -7  10   7     1022.93      830.86     76.38 o
  -6  10   7      488.00      444.42     55.76 o
  -5  10   7       81.72       48.91     28.02 o
  -4  10   7      521.85      580.62     37.34 o
  -3  10   7     3147.94     3403.61    127.65 o
  -2  10   7      150.17      161.19     15.17 o
  -1  10   7     1108.19     1041.23     48.38 o
   0  10   7      276.76      300.06     18.37 o
   1  10   7      943.22      934.61     40.86 o
   2  10   7        5.55        1.36     27.78 o
   3  10   7     1882.38     1814.66    136.97 o
   4  10   7      538.82      448.83     63.59 o
  -6  11   7       43.37       25.70     29.28 o
  -5  11   7      207.75      183.57     31.35 o
  -4  11   7     2258.58     2251.45    151.12 o
  -3  11   7       79.34       86.74     17.72 o
  -2  11   7     4764.35     5339.48    278.29 o
  -1  11   7        5.63        1.24      7.31 o
   0  11   7       10.05        7.88     10.90 o
   1  11   7     5835.32     5759.93    189.76 o
   2  11   7     2091.37     2094.54    225.20 o
   3  11   7      327.85      248.53     70.13 o
   4  11   7      335.51      366.66     75.52 o
  -6  12   7      246.67      234.45     57.05 o
  -5  12   7       77.35       18.68     36.32 o
  -4  12   7     2094.01     1762.42    178.10 o
  -3  12   7     3479.99     3798.49    219.52 o
  -2  12   7     2089.93     2289.87    176.53 o
  -1  12   7       15.15       -3.44     33.20 o
   0  12   7       24.56       97.50     47.85 o
   1  12   7      772.42      632.23     73.57 o
   2  12   7     1988.69     2085.27    160.75 o
   3  12   7     5393.33     5179.75    352.60 o
  -5  13   7     1308.10     1441.59    101.54 o
  -4  13   7       18.23       79.75     59.96 o
  -3  13   7      351.70      358.51     50.01 o
  -2  13   7       41.15       89.12     57.12 o
  -1  13   7     1937.11     2109.04    148.34 o
   0  13   7        1.50       20.34     35.44 o
   1  13   7       82.81       45.16     39.93 o
   2  13   7     1619.84     1581.63    131.74 o
   3  13   7      362.65      322.55     75.52 o
  -4  14   7       94.46       97.28     75.81 o
  -3  14   7     5705.13     5840.24    647.79 o
  -2  14   7      102.63       65.94     42.77 o
  -1  14   7     1030.44      883.60     88.23 o
   0  14   7     1224.28     1266.86    117.53 o
   1  14   7       10.54      -15.70     59.37 o
   2  14   7      702.02      596.20     76.11 o
  -3  15   7       16.02       68.37     42.69 o
  -2  15   7     1935.23     1846.34    118.75 o
  -1  15   7      130.13      187.07     55.78 o
   0  15   7       19.65       15.10     36.94 o
   1  15   7     2366.54     2073.01    182.88 o
  -8   0   8      330.33      403.89    107.07 o
  -7   0   8    10079.37    10636.58    594.55 o
  -6   0   8      621.37      692.50     78.51 o
  -5   0   8      615.49      519.93     64.00 o
  -4   0   8    23992.82    24643.93    660.25 o
  -3   0   8      142.93      117.82     26.01 o
  -2   0   8     2047.64     2127.37     77.61 o
  -1   0   8    23002.57    26150.00    682.05 o
   0   0   8        3.78       -2.91     32.67 o
   1   0   8     3636.50     3556.57    121.28 o
   2   0   8     1471.52     1391.86     66.95 o
   3   0   8      392.00      445.02     76.26 o
   4   0   8       20.83      -15.85     52.04 o
   5   0   8     3096.66     3622.79    257.65 o
  -8   1   8      782.48      780.87    113.20 o
  -7   1   8        0.39        3.72     62.73 o
  -6   1   8      974.88     1003.53     69.98 o
  -5   1   8     5469.75     5445.54    138.28 o
  -4   1   8       41.23       46.81     19.96 o
  -3   1   8     7550.15     8411.35    171.52 o
  -2   1   8      475.84      509.33     25.59 o
  -1   1   8      242.71      296.01     22.09 o
   0   1   8     2999.01     3266.85     77.59 o
   1   1   8      623.66      583.19     27.81 o
   2   1   8     1646.69     1560.50     49.52 o
   3   1   8       10.39        6.13     29.91 o
   4   1   8        6.10       44.63     37.69 o
   5   1   8      436.85      395.37    112.23 o
  -8   2   8      106.62      -11.91     69.83 o
  -7   2   8        7.45      -22.07     58.92 o
  -6   2   8      259.56      259.05     47.32 o
  -5   2   8        0.57        0.11     25.95 o
  -4   2   8      832.85      828.05     34.54 o
  -3   2   8      194.49      229.83     22.80 o
  -2   2   8        4.55       -7.22     15.81 o
  -1   2   8      562.85      574.96     27.84 o
   0   2   8      319.88      331.14     23.71 o
   1   2   8       48.12       64.27     19.38 o
   2   2   8      780.21      803.13     42.20 o
   3   2   8       78.41       52.97     52.64 o
   4   2   8        2.50       42.46     38.34 o
   5   2   8      204.22      228.42     90.02 o
  -8   3   8     3861.20     3765.89    236.71 o
  -7   3   8      234.02      275.40     55.41 o
  -6   3   8     2018.15     1905.63     71.39 o
  -5   3   8    11638.35    12093.21    308.19 o
  -4   3   8      224.24      215.35     22.93 o
  -3   3   8    18113.58    19571.84    365.79 o
  -2   3   8      631.99      678.34     28.98 o
  -1   3   8       99.21      121.75     18.14 o
   0   3   8     7762.86     8129.48    164.02 o
   1   3   8      231.38      238.97     21.35 o
   2   3   8      491.26      431.56     26.83 o
   3   3   8      268.94      294.08     36.24 o
   4   3   8        2.59       82.52    161.95 o
   5   3   8       96.89       90.77     56.71 o
  -8   4   8      576.98      638.47     79.56 o
  -7   4   8     3488.84     3749.81    185.73 o
  -6   4   8     1500.62     1417.21     67.66 o
  -5   4   8      341.15      370.96     34.21 o
  -4   4   8    13404.92    13487.08    283.74 o
  -3   4   8      118.41      158.77     21.10 o
  -2   4   8     1248.71     1389.40     43.52 o
  -1   4   8    10373.20    11461.51    330.69 o
   0   4   8      428.23      466.59     30.44 o
   1   4   8      644.24      567.32     29.69 o
   2   4   8     1580.79     1532.69     60.88 o
   3   4   8     2166.52     1961.36     94.26 o
   4   4   8      100.98      128.20     50.34 o
   5   4   8     1238.67     1130.12    108.59 o
  -8   5   8      456.19      456.82    110.58 o
  -7   5   8      228.61      251.14    129.20 o
  -6   5   8      338.13      338.28     51.44 o
  -5   5   8     1213.03     1147.22     46.08 o
  -4   5   8       11.01       11.33     27.92 o
  -3   5   8      326.61      359.15     24.52 o
  -2   5   8     2082.50     2077.21     56.00 o
  -1   5   8      113.02       96.73     22.39 o
   0   5   8      360.96      369.50     22.47 o
   1   5   8     1210.31     1170.38     39.75 o
   2   5   8      131.68      106.30     21.70 o
   3   5   8       51.04       86.54     30.31 o
   4   5   8      142.03      101.61     49.49 o
   5   5   8      393.68      261.99     78.21 o
  -7   6   8     2073.04     1944.16    136.53 o
  -6   6   8       42.25       75.61     48.33 o
  -5   6   8        4.46        3.26     35.31 o
  -4   6   8     8351.15     8317.92    205.49 o
  -3   6   8     1327.67     1306.76     43.78 o
  -2   6   8     1181.84     1319.67     40.67 o
  -1   6   8     3780.76     4059.67    152.64 o
   0   6   8      821.23      828.47     31.68 o
   1   6   8     3876.27     3553.52     94.96 o
   2   6   8     2021.93     2077.34     73.22 o
   3   6   8      101.55      118.00     66.17 o
   4   6   8       73.94       27.01     69.91 o
   5   6   8     1486.64     1418.67    133.83 o
  -7   7   8      240.35      196.79    102.95 o
  -6   7   8      744.83      704.05     81.57 o
  -5   7   8     9576.49     9766.92    244.83 o
  -4   7   8       57.95       51.24     21.49 o
  -3   7   8    11530.21    12387.63    259.01 o
  -2   7   8      172.84      140.66     18.03 o
  -1   7   8      798.70      758.81     45.63 o
   0   7   8     8566.03     8645.63    190.74 o
   1   7   8     1425.00     1299.41     51.28 o
   2   7   8      357.80      294.83     32.24 o
   3   7   8       64.28       36.21     30.41 o
   4   7   8       16.80       33.67     40.66 o
   5   7   8      672.91      589.73     75.69 o
  -7   8   8     1838.55     1814.01    132.49 o
  -6   8   8      257.04      259.80     38.00 o
  -5   8   8       21.21       12.50     26.57 o
  -4   8   8     7052.79     7476.46    183.87 o
  -3   8   8      187.48      181.72     20.73 o
  -2   8   8      667.41      656.85     48.44 o
  -1   8   8     3991.31     3993.71    224.06 o
   0   8   8     1460.37     1317.23     43.22 o
   1   8   8      203.37      231.14     29.10 o
   2   8   8       21.23       28.30     17.76 o
   3   8   8     1829.13     1635.93    170.17 o
   4   8   8        7.55       67.97     69.16 o
  -7   9   8       12.99       16.33     44.26 o
  -6   9   8       50.16       74.62     31.97 o
  -5   9   8      481.46      381.64     44.29 o
  -4   9   8      691.36      645.40     40.65 o
  -3   9   8      774.69      809.34     41.76 o
  -2   9   8      308.32      271.56     20.76 o
  -1   9   8     2497.66     2463.87     71.08 o
   0   9   8      453.91      421.61     27.11 o
   1   9   8     3172.42     3336.52    232.40 o
   2   9   8      690.19      666.73     90.84 o
   3   9   8        1.75        6.49     39.13 o
   4   9   8      573.86      656.41     75.10 o
  -6  10   8      185.18      179.63     56.91 o
  -5  10   8       17.27       50.68     24.01 o
  -4  10   8     5509.26     5779.82    188.53 o
  -3  10   8      203.86      217.81     24.85 o
  -2  10   8     1523.81     1760.48    124.10 o
  -1  10   8     1699.85     1760.46     62.91 o
   0  10   8      105.33      108.52     31.59 o
   1  10   8     2242.18     2118.56     90.43 o
   2  10   8     1818.69     1662.68    131.29 o
   3  10   8        4.03       18.17     34.59 o
   4  10   8        0.15        0.00     69.68 o
  -6  11   8      478.95      395.87    116.86 o
  -5  11   8     4720.99     4660.04    264.50 o
  -4  11   8      124.69      158.11     31.93 o
  -3  11   8     3374.20     3629.58    154.21 o
  -2  11   8     1369.82     1397.06    115.67 o
  -1  11   8       71.02       86.81     19.82 o
   0  11   8     3518.37     3594.08    233.80 o
   1  11   8       40.72       31.09     26.54 o
   2  11   8      167.83      146.25     53.08 o
   3  11   8        2.18      -53.08     53.08 o
  -5  12   8       15.50      -10.74     88.00 o
  -4  12   8      120.13       56.67     47.55 o
  -3  12   8      804.84      860.13     90.32 o
  -2  12   8      127.18       95.70     46.95 o
  -1  12   8      497.47      395.67     65.05 o
   0  12   8     2706.49     2581.87    194.55 o
   1  12   8      709.43      551.64     78.06 o
   2  12   8      777.71      674.55     86.13 o
   3  12   8      945.86      877.92    106.92 o
  -5  13   8      670.15      737.66     77.96 o
  -4  13   8      243.08      313.76    103.85 o
  -3  13   8     1555.57     1702.01    138.62 o
  -2  13   8      552.27      505.13     73.87 o
  -1  13   8      137.00      144.75     60.41 o
   0  13   8     2332.01     2076.74    174.66 o
   1  13   8     3825.55     4050.16    278.73 o
   2  13   8      226.69      286.66     66.24 o
  -4  14   8     4938.40     5284.10    457.50 o
  -3  14   8      260.26      281.55     49.39 o
  -2  14   8      659.10      478.96     71.78 o
  -1  14   8     2022.74     2083.17    167.33 o
   0  14   8      246.52      255.56     58.62 o
   1  14   8      479.14      347.07     64.00 o
  -2  15   8      529.68      486.59     82.09 o
  -1  15   8      875.29      905.14    100.94 o
  -8   1   9      646.53      588.80    147.07 o
  -7   1   9     1037.06      962.65     83.36 o
  -6   1   9      394.44      384.92     49.41 o
  -5   1   9     2830.99     2660.16    127.85 o
  -4   1   9     1822.19     1863.13     68.75 o
  -3   1   9     6728.01     7338.20    160.38 o
  -2   1   9     2589.18     2856.93     73.73 o
  -1   1   9     2965.26     3102.30     80.25 o
   0   1   9    14285.70    14613.25    297.35 o
   1   1   9     3443.22     3383.96    102.52 o
   2   1   9      334.33      298.47     40.00 o
   3   1   9     4489.56     4555.67    255.11 o
   4   1   9      690.92      733.73     67.87 o
   5   1   9     1591.46     1531.08    123.31 o
  -8   2   9       51.72      -50.09     82.69 o
  -7   2   9      464.10      528.80     63.25 o
  -6   2   9        5.21       -7.30     42.29 o
  -5   2   9      567.89      533.39     49.57 o
  -4   2   9    14377.85    14551.72    297.72 o
  -3   2   9     1427.72     1403.61     47.30 o
  -2   2   9      534.63      541.79     32.76 o
  -1   2   9    16851.58    18810.74    372.61 o
   0   2   9    11245.85    11910.70    249.18 o
   1   2   9    15252.64    14863.44    357.68 o
   2   2   9     1966.66     1951.12     76.79 o
   3   2   9     3838.88     3798.70    165.26 o
   4   2   9     2831.32     2903.25    182.21 o
   5   2   9      417.52      406.05    102.36 o
  -8   3   9      289.47      178.64     68.96 o
  -7   3   9      745.62      673.38     77.45 o
  -6   3   9       63.12       96.92     43.29 o
  -5   3   9      216.09      218.71     39.03 o
  -4   3   9      921.36      790.26     43.13 o
  -3   3   9     3617.13     3829.15     91.15 o
  -2   3   9     1331.82     1417.77     49.38 o
  -1   3   9      155.58      137.22     20.22 o
   0   3   9     2391.25     2266.17     61.88 o
   1   3   9     2221.20     1977.32     69.97 o
   2   3   9      104.94      119.44     25.58 o
   3   3   9      470.49      488.63    106.24 o
   4   3   9      645.87      761.94     85.76 o
   5   3   9       48.36      132.20     57.42 o
  -8   4   9       88.60      -13.16     83.89 o
  -7   4   9       45.95       28.91     65.34 o
  -6   4   9      169.22      163.61     41.83 o
  -5   4   9     1416.23     1386.43     85.76 o
  -4   4   9     1134.37     1042.03     49.85 o
  -3   4   9     1178.02     1187.47     61.45 o
  -2   4   9        3.24      -17.07     17.07 o
  -1   4   9     2719.65     2821.88     74.53 o
   0   4   9      738.21      718.91     43.66 o
   1   4   9     3327.20     3290.18     94.80 o
   2   4   9       33.67       54.10     25.22 o
   3   4   9      411.97      455.92     55.13 o
   4   4   9     1710.57     1714.69    176.08 o
  -7   5   9      331.41      345.70     60.52 o
  -6   5   9      206.95      162.48     39.64 o
  -5   5   9     3690.83     3711.25    149.31 o
  -4   5   9     1462.08     1406.31     57.91 o
  -3   5   9     5869.60     6148.31    144.77 o
  -2   5   9     3004.04     2903.38    226.14 o
  -1   5   9     4977.78     5387.30    155.53 o
   0   5   9    18959.85    19986.56    621.70 o
   1   5   9     3943.94     3781.86    197.58 o
   2   5   9      389.52      308.18     38.07 o
   3   5   9     6164.28     6770.90    323.44 o
   4   5   9      961.80     1214.76    152.53 o
  -7   6   9      249.18      324.66     54.21 o
  -6   6   9       20.73       94.66     61.16 o
  -5   6   9        8.42       35.61     25.48 o
  -4   6   9     7125.36     7275.66    194.93 o
  -3   6   9      589.06      591.46     37.90 o
  -2   6   9       63.50       67.74     18.84 o
  -1   6   9     9224.29    10146.91    323.62 o
   0   6   9     2887.71     2800.75     85.95 o
   1   6   9     3702.82     3707.99    111.08 o
   2   6   9     1613.73     1705.09     85.31 o
   3   6   9     2197.91     2278.37    119.42 o
   4   6   9      668.48      578.04    131.29 o
  -7   7   9       34.20       25.72     43.22 o
  -6   7   9     1382.48     1268.38     91.53 o
  -5   7   9       14.96       -6.11     26.94 o
  -4   7   9      329.51      277.84     27.54 o
  -3   7   9       41.79       55.55     18.09 o
  -2   7   9      494.01      447.21     31.47 o
  -1   7   9      203.59      209.16     33.55 o
   0   7   9      172.70      198.52     23.96 o
   1   7   9      452.71      421.74     56.23 o
   2   7   9      542.03      549.98     49.68 o
   3   7   9       16.80       56.33     44.47 o
   4   7   9      186.13      117.26     51.65 o
  -7   8   9        0.38      -47.36     47.45 o
  -6   8   9        1.08       43.15     57.72 o
  -5   8   9     1969.25     1844.42     97.04 o
  -4   8   9     4220.53     4377.98    159.01 o
  -3   8   9      279.29      266.68     26.13 o
  -2   8   9     1095.23     1039.56     78.46 o
  -1   8   9     7074.83     7242.35    218.97 o
   0   8   9     2471.23     2405.98     81.21 o
   1   8   9     6232.61     5966.54    218.01 o
   2   8   9      394.92      321.51     74.62 o
   3   8   9      965.49      940.50    109.31 o
   4   8   9     4204.05     3886.62    270.66 o
  -6   9   9        1.90       -9.18     30.29 o
  -5   9   9      591.74      644.28    131.89 o
  -4   9   9     1723.87     1638.67     90.92 o
  -3   9   9     4302.18     4545.50    146.92 o
  -2   9   9     2484.23     2619.44     85.54 o
  -1   9   9      888.02      984.98     46.78 o
   0   9   9     8086.69     8352.84    234.33 o
   1   9   9     2525.97     2419.46    233.46 o
   2   9   9       81.74       48.69     44.79 o
   3   9   9     1901.08     2204.93    253.69 o
  -6  10   9      235.75      197.46     34.83 o
  -5  10   9     1583.44     1622.42    108.11 o
  -4  10   9     1421.32     1412.65     78.34 o
  -3  10   9        3.55       -4.35     22.88 o
  -2  10   9       30.24       35.99     21.12 o
  -1  10   9     1697.00     1572.83     85.22 o
   0  10   9      985.36     1013.67    200.45 o
   1  10   9      110.43       95.01     33.03 o
   2  10   9      968.36      887.91     67.73 o
   3  10   9     1026.57     1071.42    122.77 o
  -5  11   9      411.84      384.16     73.27 o
  -4  11   9     1060.92     1138.26    120.97 o
  -3  11   9      242.12      216.53     61.61 o
  -2  11   9      140.03      151.03     63.33 o
  -1  11   9     2580.74     2522.55    127.31 o
   0  11   9     3489.61     3341.06    226.84 o
   1  11   9       37.69       74.92     55.78 o
   2  11   9      724.03      700.57    100.04 o
  -5  12   9     1581.31     1444.86    272.23 o
  -4  12   9     3485.57     3714.15    265.28 o
  -3  12   9      116.18      200.98     57.72 o
  -2  12   9      172.16      144.00     56.52 o
  -1  12   9     3064.53     2773.58    207.55 o
   0  12   9     1499.28     1347.46    131.44 o
   1  12   9     3598.73     3383.08    251.82 o
   2  12   9      386.56      411.07     79.85 o
  -4  13   9      131.12      103.93     62.36 o
  -3  13   9     1161.37     1288.54    126.21 o
  -2  13   9     1087.94     1008.91    110.96 o
  -1  13   9      195.30      112.30     51.89 o
   0  13   9     2049.59     1834.50    159.25 o
   1  13   9     1061.21      916.80     98.39 o
  -2  14   9      259.20      292.49     78.66 o
  -1  14   9      134.90      132.79     51.14 o
  -7   0  10       50.70      -50.84     66.99 o
  -6   0  10     6113.64     6158.60    375.63 o
  -5   0  10      198.05       96.90     52.49 o
  -4   0  10      608.32      672.46     79.55 o
  -3   0  10     2376.19     2467.80    106.02 o
  -2   0  10      817.13      819.45     75.66 o
  -1   0  10     1205.36     1252.21     68.94 o
   0   0  10     5806.15     5677.57    252.27 o
   1   0  10        1.91       39.03     42.62 o
   2   0  10     1781.43     1795.02    118.58 o
   3   0  10    13221.59    14059.44    679.34 o
   4   0  10     1837.04     2280.11    188.56 o
  -7   1  10     2008.88     2001.87    129.09 o
  -6   1  10      206.53      239.83     50.62 o
  -5   1  10      229.64      191.18     48.52 o
  -4   1  10      425.33      417.64     47.37 o
  -3   1  10      768.39      733.00     35.61 o
  -2   1  10       24.48        3.51     20.09 o
  -1   1  10     3406.23     3564.94     94.75 o
   0   1  10     3930.35     3871.45    155.65 o
   1   1  10      445.76      367.40     41.34 o
   2   1  10      854.55      884.09     66.97 o
   3   1  10     1414.13     1331.62    117.39 o
   4   1  10     4304.84     4785.19    233.83 o
  -7   2  10       13.90       57.34     57.27 o
  -6   2  10      393.27      293.07     55.74 o
  -5   2  10      104.26      107.21     50.92 o
  -4   2  10        1.27       28.37     33.34 o
  -3   2  10       94.95      101.99     29.35 o
  -2   2  10      382.33      467.26     36.59 o
  -1   2  10      325.52      337.02     28.84 o
   0   2  10      161.12      188.40     28.37 o
   1   2  10       64.72       56.35     30.02 o
   2   2  10       23.59      138.49     58.99 o
   3   2  10      440.56      626.14    113.27 o
   4   2  10       72.83      143.44     72.00 o
  -7   3  10     3578.86     3583.59    250.85 o
  -6   3  10       19.44      -11.63     37.49 o
  -5   3  10      734.98      745.22    120.30 o
  -4   3  10      355.10      362.23     34.19 o
  -3   3  10      200.51      208.17     32.68 o
  -2   3  10      618.20      590.66     45.61 o
  -1   3  10     5670.28     6299.88    233.93 o
   0   3  10      139.48      126.21     27.51 o
   1   3  10     3734.68     3308.29    111.05 o
   2   3  10     1698.57     1443.33     86.38 o
   3   3  10     1503.48     1535.52    104.53 o
   4   3  10     7250.98     7320.09    345.86 o
  -7   4  10      106.36      151.91     51.05 o
  -6   4  10     3611.47     3429.44    237.46 o
  -5   4  10       54.97       52.78     35.53 o
  -4   4  10      704.44      622.47     42.57 o
  -3   4  10     1045.84      968.04     63.67 o
  -2   4  10        4.11      -20.38     24.68 o
  -1   4  10     2004.78     2000.65     72.25 o
   0   4  10     4633.85     4970.24    261.94 o
   1   4  10      944.62      827.94    130.47 o
   2   4  10     1489.16     1425.69     80.66 o
   3   4  10     7076.35     7590.01    418.62 o
   4   4  10      973.63      863.19     85.06 o
  -7   5  10      565.04      457.98     70.73 o
  -6   5  10      148.96      165.49     91.52 o
  -5   5  10       65.48       37.87     32.79 o
  -4   5  10      596.55      566.28     39.98 o
  -3   5  10      220.26      270.39     36.30 o
  -2   5  10      556.48      508.35     38.79 o
  -1   5  10      125.52      105.01     27.25 o
   0   5  10      253.75      248.90     29.68 o
   1   5  10      136.20      102.09     25.99 o
   2   5  10       98.05      137.63     49.20 o
   3   5  10      153.86       93.88    103.93 o
   4   5  10      477.55      471.48     92.41 o
  -7   6  10        1.56       -3.72     54.80 o
  -6   6  10     3206.34     3033.82    172.87 o
  -5   6  10     1357.41     1470.03     84.58 o
  -4   6  10       83.08      123.82     32.94 o
  -3   6  10      449.07      466.92     49.68 o
  -2   6  10     1807.71     1797.62    110.76 o
  -1   6  10       30.67       44.89     22.27 o
   0   6  10     2007.95     1919.16     72.49 o
   1   6  10      100.94       97.17     33.44 o
   2   6  10       29.96       60.15     49.57 o
   3   6  10     4221.03     4478.41    218.59 o
  -7   7  10     3856.07     3342.05    205.27 o
  -6   7  10        5.23       22.82     36.42 o
  -5   7  10      516.73      511.18     50.78 o
  -4   7  10      248.26      297.35     40.21 o
  -3   7  10     1225.88     1158.16     71.23 o
  -2   7  10      665.50      636.30     58.16 o
  -1   7  10     5349.16     5474.69    157.38 o
   0   7  10     2303.77     2123.99     77.60 o
   1   7  10     1427.21     1358.00     97.87 o
   2   7  10     1484.20     1535.74    112.23 o
   3   7  10     2625.49     2872.36    174.65 o
  -6   8  10     1413.58     1315.49     94.36 o
  -5   8  10      179.19      189.50     39.66 o
  -4   8  10      622.54      575.08     50.87 o
  -3   8  10      308.02      340.69     39.83 o
  -2   8  10      564.98      530.66     36.42 o
  -1   8  10      267.43      262.18     37.46 o
   0   8  10     2150.32     2068.86     94.67 o
   1   8  10      572.06      513.38     48.25 o
   2   8  10      577.06      535.31     85.83 o
   3   8  10     1676.87     1501.87    112.12 o
  -6   9  10     1463.95     1374.99     97.84 o
  -5   9  10      116.92      132.02     43.51 o
  -4   9  10       12.12       53.01     44.41 o
  -3   9  10     2282.07     2532.65    117.84 o
  -2   9  10      815.61      732.27     59.89 o
  -1   9  10     2647.82     2603.40    166.66 o
   0   9  10      297.47      257.15     35.04 o
   1   9  10        2.36      -18.01     30.03 o
   2   9  10      471.86      439.78     65.42 o
  -5  10  10      343.02      326.32    133.76 o
  -4  10  10       11.37       17.13     42.14 o
  -3  10  10      421.12      415.64     56.23 o
  -2  10  10      503.52      534.97     47.89 o
  -1  10  10       17.10       70.70     55.40 o
   0  10  10     2324.56     2409.85    258.10 o
   1  10  10        5.48      -74.62     74.62 o
   2  10  10      233.46      418.10     94.95 o
  -5  11  10       97.66      119.78     67.44 o
  -4  11  10      529.11      479.71     79.85 o
  -3  11  10      205.30      249.57     68.64 o
  -2  11  10        0.11       78.81     56.37 o
  -1  11  10     1116.08     1050.78    114.99 o
   0  11  10     1212.24     1302.60    115.29 o
   1  11  10      308.81      161.05     56.08 o
  -4  12  10     1046.99     1181.63    124.56 o
  -3  12  10       37.93      -15.10     54.88 o
  -2  12  10     2322.63     2242.28    188.41 o
  -1  12  10      544.12      500.34     90.77 o
   0  12  10        2.96      -37.83     49.94 o
  -2  13  10     1598.33     1410.12    134.13 o
  -1  13  10     3508.84     3396.69    248.83 o
  -7   1  11     2977.01     2987.68    352.30 o
  -6   1  11     2232.32     1844.37    121.84 o
  -5   1  11      729.29      608.77    126.06 o
  -4   1  11     3639.56     3601.75    195.07 o
  -3   1  11     2556.25     2700.28    128.44 o
  -2   1  11     5235.53     5744.21    206.57 o
  -1   1  11      502.57      403.21     53.79 o
   0   1  11     1387.82     1324.72     71.69 o
   1   1  11      856.54      894.66     65.55 o
   2   1  11       74.35       71.82     72.08 o
   3   1  11      417.87      358.74     58.36 o
  -7   2  11      955.35      845.19     84.78 o
  -6   2  11     6954.83     6714.54    324.85 o
  -5   2  11     1569.42     1545.03    128.90 o
  -4   2  11     3182.82     3053.24    135.29 o
  -3   2  11     8001.99     8730.17    305.87 o
  -2   2  11     7073.34     8173.32    360.68 o
  -1   2  11     2057.44     2145.03    140.64 o
   0   2  11       60.23       92.79     34.85 o
   1   2  11     1917.74     1715.33     96.41 o
   2   2  11     1111.70     1069.52     77.44 o
   3   2  11     1284.61     1091.69     91.23 o
  -7   3  11      666.73      666.44     75.35 o
  -6   3  11     1539.11     1232.92    129.65 o
  -5   3  11      629.00      654.42     60.06 o
  -4   3  11      790.79      721.07     65.35 o
  -3   3  11      965.40     1096.33    132.41 o
  -2   3  11      242.18      238.35     64.37 o
  -1   3  11      766.58      860.77    157.39 o
   0   3  11      804.79      821.48     54.15 o
   1   3  11        3.86       23.81     32.44 o
   2   3  11        9.01       42.29     37.59 o
   3   3  11        2.81       94.56     57.05 o
  -7   4  11      617.66      491.36     69.36 o
  -6   4  11     1283.61     1128.34     89.44 o
  -5   4  11      208.88      161.00     39.12 o
  -4   4  11       37.85       32.86     34.14 o
  -3   4  11     1384.70     1549.30     82.71 o
  -2   4  11      385.79      380.99     47.16 o
  -1   4  11     1162.26     1159.79    101.98 o
   0   4  11        8.65       53.56     54.36 o
   1   4  11      201.37      166.61     45.14 o
   2   4  11     1921.59     1752.19    128.38 o
   3   4  11      531.08      458.51     62.57 o
  -6   5  11     1786.56     1877.35    218.32 o
  -5   5  11      513.82      561.26     56.79 o
  -4   5  11     4188.51     4228.06    174.29 o
  -3   5  11     4198.27     4409.47    173.78 o
  -2   5  11     8673.22    10007.22    328.61 o
  -1   5  11      441.02      455.59     75.94 o
   0   5  11     1747.82     1696.55     84.50 o
   1   5  11     1874.36     1708.34     91.83 o
   2   5  11       83.34      124.10     39.81 o
   3   5  11     1275.32     1350.64     94.67 o
  -6   6  11     2733.35     2413.74    299.89 o
  -5   6  11     1516.77     1355.81    109.76 o
  -4   6  11     1718.30     1643.04     97.64 o
  -3   6  11     4440.68     4676.73    193.10 o
  -2   6  11     2034.25     2120.06     96.06 o
  -1   6  11        9.84      -11.70     41.72 o
   0   6  11       23.07        1.88     40.53 o
   1   6  11     1368.51     1272.88     82.37 o
   2   6  11        0.11       16.37     36.28 o
  -6   7  11        1.47      -14.94     36.92 o
  -5   7  11       25.87       44.87     40.62 o
  -4   7  11       30.59       16.07     36.04 o
  -3   7  11      166.05      112.25     44.71 o
  -2   7  11     1044.53     1094.10    179.37 o
  -1   7  11      533.72      610.78     55.59 o
   0   7  11     1047.23     1095.04     97.20 o
   1   7  11      131.16      153.49     73.57 o
   2   7  11       13.05       73.60     40.38 o
  -6   8  11     2512.97     2374.65    136.60 o
  -5   8  11       87.51      100.42     39.35 o
  -4   8  11     1055.69     1111.30     77.84 o
  -3   8  11     5094.45     5539.29    227.37 o
  -2   8  11      832.04      786.85     96.15 o
  -1   8  11     2002.80     1792.99    151.40 o
   0   8  11      271.46      208.63     39.18 o
   1   8  11      222.37      238.91     89.65 o
   2   8  11     3745.95     3984.92    197.93 o
  -5   9  11      812.97      863.27    109.46 o
  -4   9  11     1817.98     1780.23    121.27 o
  -3   9  11     1986.04     2068.03    116.88 o
  -2   9  11     2494.00     2712.39    144.73 o
  -1   9  11      624.08      453.20     45.15 o
   0   9  11     1238.96     1256.69     82.65 o
   1   9  11      359.63      412.94     98.92 o
  -4  10  11     1161.87     1114.04    125.16 o
  -3  10  11     1011.79      881.61    154.62 o
  -2  10  11      846.09      839.50     68.11 o
  -1  10  11      316.65      435.75    101.98 o
   0  10  11        1.41       18.24     58.32 o
   1  10  11     1037.93     1014.15    120.97 o
  -3  11  11      441.83      307.00     77.76 o
  -2  11  11     4862.01     4771.96    345.13 o
  -1  11  11      108.65       27.66     56.97 o
   0  11  11      731.19      696.09     84.04 o
  -6   0  12     1770.40     1621.11    141.91 o
  -5   0  12       16.28       42.62     58.77 o
  -4   0  12     5409.38     5308.50    288.90 o
  -3   0  12     1814.18     1783.65    143.70 o
  -2   0  12    10025.25    11396.37    534.89 o
  -1   0  12     1660.31     1713.97    133.39 o
   0   0  12     3300.01     3305.32    209.80 o
   1   0  12    13720.96    14113.72    807.79 o
   2   0  12      611.82      451.90     91.67 o
  -6   1  12       71.53       16.30     61.01 o
  -5   1  12        6.11       75.42     42.87 o
  -4   1  12      742.81      799.64     67.05 o
  -3   1  12     4923.39     5074.20    221.30 o
  -2   1  12     2077.32     2432.71    126.36 o
  -1   1  12       86.07       45.83     46.58 o
   0   1  12     3959.42     3906.30    174.72 o
   1   1  12      523.35      550.39     61.34 o
   2   1  12     3285.20     3078.17    173.77 o
  -6   2  12        3.98       14.20     44.57 o
  -5   2  12       31.68       27.36     44.22 o
  -4   2  12      502.36      542.05     58.60 o
  -3   2  12      362.78      325.98     75.52 o
  -2   2  12       69.41       62.58     42.65 o
  -1   2  12        0.56      -37.67     37.67 o
   0   2  12      151.19      118.77     39.65 o
   1   2  12      236.62      164.87     50.92 o
   2   2  12      116.67      207.19     55.74 o
  -6   3  12      284.89      331.62     63.51 o
  -5   3  12       22.86       98.80     42.60 o
  -4   3  12      800.16      764.12     94.95 o
  -3   3  12     8434.61     8944.21    333.59 o
  -2   3  12      245.81      188.73     47.22 o
  -1   3  12     2444.87     2779.36    123.68 o
   0   3  12     6623.62     6456.16    258.47 o
   1   3  12      981.75      865.99    149.83 o
   2   3  12     6562.24     6539.31    307.97 o
  -6   4  12     1315.54     1277.89     98.18 o
  -5   4  12       78.13       87.56     95.18 o
  -4   4  12     2298.19     2369.56    145.50 o
  -3   4  12     2020.60     1939.46    123.82 o
  -2   4  12     6063.10     7129.62    457.80 o
  -1   4  12      206.96      222.64     49.91 o
   0   4  12     1331.97     1492.54    235.37 o
   1   4  12     8273.42     8404.47    378.92 o
   2   4  12      181.58      207.53     55.62 o
  -6   5  12       39.15       14.37     51.65 o
  -5   5  12        4.14      -48.23     48.23 o
  -4   5  12      830.14      820.10     66.60 o
  -3   5  12      221.90      209.15     45.44 o
  -2   5  12       27.09       89.12     42.47 o
  -1   5  12      482.53      437.98     70.95 o
   0   5  12      588.27      562.48     83.22 o
   1   5  12       13.19       58.68     38.99 o
   2   5  12      311.77      255.08    100.94 o
  -5   6  12       71.07       18.62     44.56 o
  -4   6  12     2680.91     2936.47    362.32 o
  -3   6  12      197.52      163.84     72.75 o
  -2   6  12     2518.51     2526.08    133.64 o
  -1   6  12      248.93      283.35     50.91 o
   0   6  12      778.82      705.97     67.51 o
   1   6  12     3871.14     3677.79    187.51 o
  -5   7  12       34.17       25.09     43.29 o
  -4   7  12      385.39      533.19     69.91 o
  -3   7  12     7121.66     7636.92    341.03 o
  -2   7  12     1143.89     1024.77     77.58 o
  -1   7  12      938.69      875.70     72.90 o
   0   7  12     5327.55     5207.63    238.31 o
   1   7  12     1703.08     1749.85    141.16 o
  -5   8  12      408.18      368.64     63.70 o
  -4   8  12      107.35      100.60     43.04 o
  -3   8  12      312.86      315.46     51.77 o
  -2   8  12     3228.16     3599.32    474.85 o
  -1   8  12      109.07      160.94     40.21 o
   0   8  12      175.25      145.65     73.87 o
  -4   9  12       39.40      -52.34     70.43 o
  -3   9  12      522.34      459.02     53.67 o
  -2   9  12       75.23       33.16     42.56 o
  -1   9  12       48.41       48.16     31.95 o
   0   9  12      387.65      364.72     85.53 o
  -3  10  12      204.19      110.51     66.39 o
  -2  10  12     2351.72     2211.47    205.31 o
  -6   1  13      452.54      348.87    106.84 o
  -5   1  13      737.48      717.40     81.98 o
  -4   1  13      268.94      368.28     67.47 o
  -3   1  13       74.01      129.00     47.58 o
  -2   1  13      215.53      241.39     64.61 o
  -1   1  13      117.83      155.91     57.05 o
   0   1  13     3492.03     3633.88    173.46 o
   1   1  13      311.97      284.37     61.36 o
  -5   2  13     1764.70     1622.19    105.68 o
  -4   2  13      136.56      148.94     60.13 o
  -3   2  13       29.65       60.62     46.64 o
  -2   2  13     1618.02     1583.28    130.02 o
  -1   2  13       30.26       67.82     48.19 o
   0   2  13      508.77      469.45    100.41 o
   1   2  13     4910.63     5007.45    245.18 o
  -5   3  13      443.99      483.39     89.42 o
  -4   3  13       56.43       82.76     50.93 o
  -3   3  13       18.44      -11.46     92.56 o
  -2   3  13      247.94      283.21     53.95 o
  -1   3  13      162.07      157.94     91.67 o
   0   3  13      684.22      616.59     63.56 o
   1   3  13       19.29       65.81     44.64 o
  -5   4  13      831.76      679.02    162.54 o
  -4   4  13       37.26       42.33     47.88 o
  -3   4  13      248.85      257.28     54.38 o
  -2   4  13      219.94      185.87     52.17 o
  -1   4  13       43.43        2.01     92.19 o
   0   4  13     1003.23     1047.26    202.17 o
  -5   5  13     1365.56     1164.28    127.25 o
  -4   5  13     1174.79     1303.04    162.54 o
  -3   5  13      280.71      264.55     68.79 o
  -2   5  13      439.40      538.43     75.52 o
  -1   5  13      582.57      646.04     65.80 o
   0   5  13     4517.46     4433.38    217.87 o
  -4   6  13       23.67       27.10     48.27 o
  -3   6  13      426.71      377.44     57.69 o
  -2   6  13      755.68      806.37     74.81 o
  -1   6  13        7.90      -28.86     38.81 o
   0   6  13        2.68       52.86     91.22 o
  -4   7  13      671.84      594.70     87.48 o
  -3   7  13        3.65       54.23     41.82 o
  -2   7  13      499.94      482.28     66.70 o
  -1   7  13      330.49      322.37     51.76 o
  -2   8  13       14.30      -30.58     36.14 o
  -4   0  14     3117.78     3081.62    257.35 o
  -3   0  14     3162.00     2994.74    229.98 o
  -2   0  14      758.66      636.57    104.08 o
  -1   0  14     5516.51     5925.48    435.15 o
  -4   1  14      307.82      200.59     80.20 o
  -3   1  14      242.07      166.81     52.94 o
  -2   1  14     3489.48     3458.03    200.26 o
  -1   1  14       78.56      102.68     53.07 o
  -4   2  14       22.44        4.34    110.06 o
  -3   2  14       86.54       75.70     53.13 o
  -2   2  14       62.37        6.39     51.40 o
  -1   2  14      120.33      121.36    107.14 o
  -4   3  14        3.43       14.95     75.07 o
  -3   3  14      604.38      532.17     74.78 o
  -2   3  14     4661.80     4453.16    238.41 o
  -1   3  14      585.38      550.34     68.84 o
  -3   4  14     1644.02     1665.07    152.08 o
  -2   4  14       51.64      126.51     96.90 o
 
